# Supplementary material for: Evolution of the ionisation energy with the stepwise growth of chiral clusters of [4]helicene
Source: Nat Commun. 2024 Jun 10;15:4928. doi: 10.1038/s41467-024-48778-0 (PMC11164862; doi:10.1038/s41467-024-48778-0)
Supplement: Supplementary file 4 — Supplementary Data 1 [file 41467_2024_48778_MOESM4_ESM.zip]

Archive with 38 entries (37 files):
- StructuresBelow210wvnThr/
- StructuresBelow210wvnThr/PPPPPPP.trj
- StructuresBelow210wvnThr/PPPPMM.trj
- StructuresBelow210wvnThr/PPPPPPM.jpg
- StructuresBelow210wvnThr/PPPM.jpg
- StructuresBelow210wvnThr/PPPP.trj
- StructuresBelow210wvnThr/PPP.trj
- StructuresBelow210wvnThr/PPM.jpg
- StructuresBelow210wvnThr/PPPMMM.trj
- StructuresBelow210wvnThr/PPPPP.trj
- StructuresBelow210wvnThr/PPPPM.jpg
- StructuresBelow210wvnThr/PPPPPM.jpg
- StructuresBelow210wvnThr/PPPPPMM.trj
- StructuresBelow210wvnThr/PPPPPP.trj
- StructuresBelow210wvnThr/PPMM.trj
- StructuresBelow210wvnThr/PM.jpg
- StructuresBelow210wvnThr/PP.trj
- StructuresBelow210wvnThr/PPPPMMM.trj
- StructuresBelow210wvnThr/PPPMM.trj
- StructuresBelow210wvnThr/PPPPPP.jpg
- StructuresBelow210wvnThr/PPPPPMM.jpg
- StructuresBelow210wvnThr/PPPPPM.trj
- StructuresBelow210wvnThr/PPMM.jpg
- StructuresBelow210wvnThr/PP.jpg
- StructuresBelow210wvnThr/PM.trj
- __MACOSX/StructuresBelow210wvnThr/._PM.trj
- StructuresBelow210wvnThr/PPPMM.jpg
- StructuresBelow210wvnThr/PPPPMMM.jpg
- StructuresBelow210wvnThr/PPPPPPM.trj
- StructuresBelow210wvnThr/PPPPMM.jpg
- StructuresBelow210wvnThr/PPPPPPP.jpg
- StructuresBelow210wvnThr/PPPP.jpg
- StructuresBelow210wvnThr/PPPM.trj
- StructuresBelow210wvnThr/PPPPM.trj
- StructuresBelow210wvnThr/PPPPP.jpg
- StructuresBelow210wvnThr/PPPMMM.jpg
- StructuresBelow210wvnThr/PPM.trj
- StructuresBelow210wvnThr/PPP.jpg
