# Supplementary material for: Evolution of the ionisation energy with the stepwise growth of chiral clusters of [4]helicene
Source: Nat Commun. 2024 Jun 10;15:4928. doi: 10.1038/s41467-024-48778-0 (PMC11164862; doi:10.1038/s41467-024-48778-0)
Supplement: Supplementary file 4 — Supplementary Data 1 [file 41467_2024_48778_MOESM4_ESM.zip › StructuresBelow210wvnThr/PPPPPPP.trj]

210
 structure 0 [0, 1] Energy =    0.0000000000 wvn
   C    -0.7176499848   -4.7100959518   -3.2791490623
   C    -1.9365336090   -4.7990752219   -3.9015780301
   C    -3.0238689844   -5.3872737204   -3.2511607733
   C    -2.8963115367   -5.7781752216   -1.9452413376
   C    -1.6699078774   -5.6553083830   -1.2712213605
   C    -0.5237396991   -5.2111022930   -1.9783630902
   C     0.7484839185   -5.2162585546   -1.3118887637
   C     0.7581780736   -5.3054597846    0.0907853874
   C    -0.4248443641   -5.6641386985    0.7878838365
   C    -1.5762643204   -5.9163988342    0.1200478981
   C     2.0119557140   -5.1892524585   -1.9963681154
   C     3.1963585334   -4.9434719957   -1.2534719984
   C     3.1217450254   -4.8088100563    0.1580691427
   C     1.9580986551   -5.0567944852    0.8069046763
   C     2.1590831393   -5.5334007959   -3.3542816476
   C     4.4396691134   -4.9208092394   -1.9095003670
   C     3.3859712069   -5.5201954133   -3.9682279948
   C     4.5353406191   -5.1798194500   -3.2508275849
   H     0.0906808690   -4.1977066540   -3.7783457117
   H    -2.0612588116   -4.4038715099   -4.8994816698
   H    -3.9691035296   -5.4873544741   -3.7631986089
   H    -3.7484538947   -6.1603690043   -1.4022152608
   H    -0.3735896021   -5.7714622117    1.8618462116
   H    -2.4584606112   -6.2595632212    0.6406890717
   H     4.0248575952   -4.5746357826    0.7038479009
   H     1.9148489866   -5.0580721739    1.8867124152
   H     1.3014558452   -5.8791506248   -3.9090817274
   H     5.3312463904   -4.7348651919   -1.3272131007
   H     3.4692044577   -5.7984693346   -5.0086799431
   H     5.4955004075   -5.1690040568   -3.7451352133
   C    -4.8683538904   -3.7742025830    0.1076848916
   C    -5.7676448240   -3.8418138620   -0.9251591465
   C    -5.5019907803   -3.2057949424   -2.1398276389
   C    -4.2865255578   -2.6075025066   -2.3309099754
   C    -3.3323542318   -2.5631598551   -1.3012057554
   C    -3.6628447279   -3.0582706341   -0.0151663634
   C    -2.7207317405   -2.8956312655    1.0560105535
   C    -1.3951059003   -2.5691835408    0.7240977621
   C    -1.0637903886   -2.1850677387   -0.5991036810
   C    -2.0175272850   -2.1016889706   -1.5568984692
   C    -3.0554425582   -3.0353353207    2.4454386973
   C    -2.0113983163   -3.1369160217    3.3997785716
   C    -0.6650216255   -2.9713309765    2.9868830390
   C    -0.3764743960   -2.6271156371    1.7089220255
   C    -4.3726830321   -2.9753291500    2.9381953211
   C    -2.3208103157   -3.3379443882    4.7561248872
   C    -4.6498743935   -3.1446855128    4.2699849965
   C    -3.6197513571   -3.3698562193    5.1862073140
   H    -5.0644991153   -4.3326112643    1.0097777086
   H    -6.6838316129   -4.4021335575   -0.8053380114
   H    -6.2329280471   -3.2337479552   -2.9342759038
   H    -4.0281702508   -2.1829896001   -3.2904060301
   H    -0.0366772645   -1.9264308361   -0.8119616998
   H    -1.7833092785   -1.7534251797   -2.5521957928
   H     0.1113527494   -3.0722875672    3.7336660213
   H     0.6381014222   -2.4172972207    1.3999227349
   H    -5.1772020907   -2.7322433182    2.2644607764
   H    -1.5076357815   -3.4417961153    5.4614725894
   H    -5.6704945236   -3.0855840765    4.6186894118
   H    -3.8504176397   -3.5237644386    6.2300223931
   C    -4.9192552485    4.8781521303   -2.4698332325
   C    -5.1975516503    5.1195329170   -3.7914293431
   C    -6.2993933518    4.5187433248   -4.4056775918
   C    -7.1611140294    3.7671441113   -3.6518470824
   C    -6.9178407989    3.5378348104   -2.2865589656
   C    -5.7188524901    4.0144669844   -1.6969651459
   C    -5.4376326894    3.6842456567   -0.3268073824
   C    -6.5020596104    3.2272902637    0.4690930945
   C    -7.7254114342    2.8360599715   -0.1332899860
   C    -7.8937311886    2.9035244312   -1.4754660805
   C    -4.1371937139    3.7811041038    0.2737189426
   C    -4.0156444148    3.6798793521    1.6838945893
   C    -5.1668496985    3.4248094422    2.4712596567
   C    -6.3530852516    3.1516543995    1.8774856622
   C    -2.9460305260    3.8630160460   -0.4711538556
   C    -2.7509196938    3.7872198877    2.2870854476
   C    -1.7220712376    3.9574810851    0.1389904070
   C    -1.6203360248    3.9469565361    1.5318132001
   H    -4.1105008842    5.4143045097   -1.9988754152
   H    -4.5709446848    5.7918591041   -4.3596636588
   H    -6.4921735321    4.6912861548   -5.4544650294
   H    -8.0624902763    3.3623254548   -4.0903000778
   H    -8.5057461050    2.4436035728    0.5032938878
   H    -8.7976851654    2.5407366218   -1.9429096975
   H    -5.0626770990    3.3968616880    3.5464535062
   H    -7.2191589186    2.8897280329    2.4683481162
   H    -2.9848481170    3.7921427954   -1.5456191690
   H    -2.6876861010    3.7149427401    3.3638342690
   H    -0.8299139413    4.0172792154   -0.4667799066
   H    -0.6503861380    4.0271336893    2.0010391512
   C    -5.7522623873    0.2634916542    3.0787628424
   C    -5.9791499258    0.1882478924    4.4289452573
   C    -4.9168549240    0.0243865502    5.3208653337
   C    -3.6357710764    0.0163699712    4.8400864381
   C    -3.3773430236    0.1213387093    3.4629413936
   C    -4.4545829264    0.1701851158    2.5408469036
   C    -4.1707864281    0.2321637117    1.1335081756
   C    -2.8516636568    0.5138907163    0.7402292526
   C    -1.7992641970    0.4898857569    1.6898359293
   C    -2.0445500610    0.2386625638    2.9968038168
   C    -5.1531208630    0.0449334000    0.0999626096
   C    -4.8564543162    0.4778891427   -1.2180960994
   C    -3.5443570117    0.9076685325   -1.5361996907
   C    -2.5608498142    0.8410465729   -0.6081357852
   C    -6.3718924628   -0.6315292810    0.2883378149
   C    -5.8396533984    0.4034570616   -2.2182783660
   C    -7.3016762081   -0.7317218926   -0.7149354530
   C    -7.0584597199   -0.1656649668   -1.9672155919
   H    -6.5834797565    0.4587246385    2.4223950744
   H    -6.9870180356    0.2714630454    4.8101726352
   H    -5.1084502220   -0.0548626751    6.3809468042
   H    -2.7955363509   -0.0484133092    5.5170453522
   H    -0.7907645479    0.6611961545    1.3419416294
   H    -1.2405238047    0.1793599537    3.7163850565
   H    -3.3430712217    1.2275458811   -2.5493924103
   H    -1.5372470041    1.0796179871   -0.8580686522
   H    -6.5616813512   -1.1391961773    1.2202849148
   H    -5.6032169573    0.7818943476   -3.2029502214
   H    -8.2246531761   -1.2653353396   -0.5394368378
   H    -7.8090973139   -0.2230765978   -2.7415416560
   C     5.4233417090    2.3095941673    3.8302664802
   C     5.3073575406    3.6577624168    4.0549872448
   C     4.0832740734    4.3050717969    3.8756121179
   C     2.9734397519    3.5658379133    3.5670372380
   C     3.0595546449    2.1778516997    3.3678439618
   C     4.3262543629    1.5396247333    3.4007796753
   C     4.4077930430    0.1350732883    3.1054905693
   C     3.2170367339   -0.6112450076    3.1297484288
   C     1.9607670355    0.0469985389    3.1786100414
   C     1.8845171383    1.3990038548    3.2105148689
   C     5.6275944900   -0.5528022510    2.7827139061
   C     5.6488188468   -1.9714405432    2.8024575675
   C     4.4455059827   -2.6876407233    3.0256444347
   C     3.2654141487   -2.0288618296    3.1086313620
   C     6.7948719976    0.0993472202    2.3450368905
   C     6.8471716093   -2.6578215817    2.5420486244
   C     7.9438855246   -0.5933694973    2.0632507405
   C     7.9874244007   -1.9825008609    2.1998152759
   H     6.3602953034    1.8227689194    4.0505410764
   H     6.1652255273    4.2226502170    4.3894912188
   H     4.0098699255    5.3717043746    4.0266710049
   H     2.0024772575    4.0360824767    3.5013461548
   H     1.0661823068   -0.5584944047    3.1505264884
   H     0.9292094207    1.9038646222    3.1812686878
   H     4.4869580784   -3.7668189446    3.0758490815
   H     2.3351658672   -2.5710515069    3.1896092534
   H     6.7707687104    1.1617315092    2.1715203009
   H     6.8448694563   -3.7380689775    2.5934307602
   H     8.8203185197   -0.0632450993    1.7197845353
   H     8.9044706199   -2.5165791820    1.9986181010
   C     6.2673740293    1.0501779807   -0.8765185149
   C     7.1325084740    0.0319935700   -1.1842701623
   C     6.7551735875   -1.2995203655   -1.0006909689
   C     5.4771058990   -1.5822364058   -0.6046025258
   C     4.5588370696   -0.5576032165   -0.3278681657
   C     4.9794342064    0.7958631852   -0.3679203308
   C     4.0506378864    1.8251070775    0.0102860196
   C     2.6887863682    1.4848388847    0.0753542278
   C     2.2865071343    0.1257831495    0.0348198670
   C     3.1986860944   -0.8680639429   -0.0786751007
   C     4.4233670799    3.1778278759    0.3221296400
   C     3.4160459402    4.1742385546    0.3818105551
   C     2.0540614474    3.8041612692    0.2613588481
   C     1.7043290150    2.4986971035    0.1879934670
   C     5.7294675947    3.5704619458    0.6677623611
   C     3.7661673685    5.5142073064    0.6139010611
   C     6.0442872127    4.8805029315    0.9228429213
   C     5.0644383063    5.8727093573    0.8560705537
   H     6.5691099116    2.0649361232   -1.0830228012
   H     8.1108155865    0.2603131493   -1.5821498037
   H     7.4554964242   -2.0934134583   -1.2143368950
   H     5.1348786504   -2.6020427501   -0.5274799801
   H     1.2326530352   -0.0933190514    0.1313989771
   H     2.9066494328   -1.9088060054   -0.0478967559
   H     1.3091055012    4.5863128522    0.2897746057
   H     0.6652278846    2.2024280373    0.1835259902
   H     6.4968182134    2.8235124177    0.7870957799
   H     2.9807813968    6.2568657344    0.6215487451
   H     7.0566513384    5.1469322737    1.1910477795
   H     5.3279330181    6.9049409091    1.0346575144
   C     4.5974786330    0.9495460373   -4.0698946555
   C     5.4008213361   -0.1409317186   -4.2867184058
   C     4.9608050779   -1.4250134982   -3.9588224191
   C     3.6783728482   -1.6003702121   -3.5150917119
   C     2.8271806726   -0.5008525182   -3.3155300158
   C     3.3196262932    0.8178369599   -3.4942660632
   C     2.4648559948    1.9305556191   -3.1785624103
   C     1.0894649851    1.6800301322   -3.0260875725
   C     0.6077214914    0.3476228011   -2.9497888564
   C     1.4577271140   -0.7048315094   -3.0107351857
   C     2.9278145270    3.2796280334   -3.0008771262
   C     1.9820884874    4.3371589229   -2.9631936967
   C     0.5948042119    4.0425678285   -2.9868260947
   C     0.1691784449    2.7573444744   -2.9497321163
   C     4.2736002421    3.6147477025   -2.7602600228
   C     2.4228951125    5.6667187562   -2.8464828834
   C     4.6775695700    4.9179403661   -2.6249741863
   C     3.7522103073    5.9605434298   -2.7054949261
   H     4.9313451705    1.9172689375   -4.4087495701
   H     6.3766130430   -0.0079441948   -4.7307937147
   H     5.6112141758   -2.2742669322   -4.1040674938
   H     3.2913033037   -2.5927721633   -3.3344889779
   H    -0.4525964787    0.1968032410   -2.8065118677
   H     1.1038965313   -1.7195331182   -2.8924977169
   H    -0.1084939979    4.8638306973   -2.9826358278
   H    -0.8847526527    2.5246001567   -2.8862285963
   H     4.9951384480    2.8280745798   -2.6213225305
   H     1.6837901484    6.4559981541   -2.8463944520
   H     5.7166804006    5.1414917252   -2.4319751744
   H     4.0838614160    6.9843502581   -2.6154796323
