# Supplementary material for: Evolution of the ionisation energy with the stepwise growth of chiral clusters of [4]helicene
Source: Nat Commun. 2024 Jun 10;15:4928. doi: 10.1038/s41467-024-48778-0 (PMC11164862; doi:10.1038/s41467-024-48778-0)
Supplement: Supplementary file 4 — Supplementary Data 1 [file 41467_2024_48778_MOESM4_ESM.zip › StructuresBelow210wvnThr/PPPPMM.trj]

180
 structure 0 [0, 1] Energy =    0.0000000000 wvn
   C     2.4825196276   -0.2157986917    1.9635535210
   C     2.1677817193    0.0711604421    3.2675140794
   C     2.8233726743   -0.5767134866    4.3169547367
   C     3.7204220989   -1.5716478436    4.0336867200
   C     4.0339799948   -1.9080511687    2.7052865719
   C     3.4763653223   -1.1584844106    1.6371730373
   C     3.8693337391   -1.4663806599    0.2897987780
   C     4.5475612003   -2.6756428950    0.0591726273
   C     5.0418691545   -3.4376958335    1.1483418453
   C     4.8544888697   -3.0303925101    2.4257400393
   C     3.6174032303   -0.6123093272   -0.8395419070
   C     3.7572363311   -1.1425575312   -2.1486162163
   C     4.2782518599   -2.4493835050   -2.3278477761
   C     4.7368251638   -3.1501814676   -1.2644387789
   C     3.3439579495    0.7634256144   -0.7293112458
   C     3.4583901003   -0.3411126681   -3.2640247814
   C     3.1095670579    1.5400855709   -1.8361842885
   C     3.1206198785    0.9773691011   -3.1144862555
   H     1.9040417679    0.2415330185    1.1785901863
   H     1.3939093246    0.7927139489    3.4866713698
   H     2.5873035025   -0.3236588276    5.3405437415
   H     4.1840310781   -2.1354501284    4.8315451596
   H     5.5987208671   -4.3379825913    0.9295195945
   H     5.2789969055   -3.5797301724    3.2540435241
   H     4.3674032125   -2.8380259611   -3.3324663416
   H     5.2334571532   -4.1004154041   -1.4014696351
   H     3.3868351129    1.2364700182    0.2375435635
   H     3.5393864170   -0.7778944506   -4.2499705878
   H     2.9301159192    2.5988860381   -1.7215394574
   H     2.9084768924    1.5917331646   -3.9776494140
   C    -3.2881184197    2.7567073250   -2.2909407218
   C    -2.6758214701    3.0734939279   -3.4762612063
   C    -1.3439985718    2.7206615016   -3.7050146853
   C    -0.6222508197    2.1304479006   -2.7029674340
   C    -1.2167351910    1.8323828416   -1.4664182643
   C    -2.6009148514    2.0674174622   -1.2749285423
   C    -3.2025942415    1.6995152954   -0.0241854299
   C    -2.3511221675    1.4452724086    1.0638641376
   C    -0.9633501380    1.2521893335    0.8505913154
   C    -0.4283095588    1.3579122199   -0.3886469440
   C    -4.6181973602    1.5858210343    0.1874839029
   C    -5.1156603111    1.5627937868    1.5155908690
   C    -4.2065689256    1.5285505355    2.6041504964
   C    -2.8776977199    1.3894863053    2.3794790928
   C    -5.5466548279    1.4004140668   -0.8529541418
   C    -6.5017818848    1.5236738034    1.7406333225
   C    -6.8934650167    1.3266340906   -0.6062612620
   C    -7.3832213156    1.4307717356    0.6973597376
   H    -4.2936544792    3.1032657106   -2.1117240024
   H    -3.2229766920    3.6154163939   -4.2341519041
   H    -0.8818618164    2.9528503182   -4.6535699794
   H     0.4259151774    1.9042171744   -2.8330889784
   H    -0.3543952471    0.9879799652    1.7019871881
   H     0.6153961221    1.1512989243   -0.5746205843
   H    -4.6034249832    1.5508926405    3.6092230170
   H    -2.1837817648    1.2715287594    3.1992128605
   H    -5.1923137071    1.2610380078   -1.8619608885
   H    -6.8599041934    1.5403477566    2.7606567241
   H    -7.5827480856    1.1747561977   -1.4242953338
   H    -8.4478229635    1.3980796505    0.8777074537
   C    -2.7689490993   -4.8941025518    1.6899188944
   C    -3.6330996694   -4.9864894320    2.7505702381
   C    -4.9792102861   -5.2950176150    2.5465417643
   C    -5.4503450936   -5.4291153599    1.2683781206
   C    -4.5907719880   -5.3076989239    0.1638405695
   C    -3.2006468934   -5.1123963658    0.3687298183
   C    -2.3280015741   -5.0452697953   -0.7716901692
   C    -2.9108977341   -4.8598338628   -2.0374603771
   C    -4.3114774284   -5.0167025360   -2.2066368812
   C    -5.1129145154   -5.3113266016   -1.1552190619
   C    -0.8976101179   -5.1577747030   -0.6987658377
   C    -0.1168269892   -4.7676343399   -1.8173376016
   C    -0.7574792376   -4.4188883173   -3.0334583282
   C    -2.1015622305   -4.5318763895   -3.1552145789
   C    -0.2173986723   -5.7351125401    0.3906604312
   C     1.2858800882   -4.7869155201   -1.7288864645
   C     1.1527048240   -5.7684292644    0.4425259357
   C     1.9158697336   -5.2464006301   -0.6040123185
   H    -1.7544954001   -4.5797210809    1.8708294234
   H    -3.2727244078   -4.8016700895    3.7520312084
   H    -5.6468827519   -5.3852387686    3.3906910229
   H    -6.5017281266   -5.6019224248    1.0870847893
   H    -4.7167406384   -4.9253436018   -3.2048575207
   H    -6.1699152951   -5.4897130210   -1.2912847626
   H    -0.1466860685   -4.1182704512   -3.8720760352
   H    -2.5889341826   -4.3479765012   -4.1022517311
   H    -0.7813159780   -6.2172571538    1.1732241817
   H     1.8618895935   -4.4487613931   -2.5788688351
   H     1.6483546156   -6.2172606006    1.2913028874
   H     2.9932315114   -5.2493739057   -0.5391429468
   C    -4.8192050424   -2.0962488229   -0.4225927880
   C    -6.1350251879   -2.1324455973   -0.0389173807
   C    -6.4936781526   -1.9105922328    1.2911154211
   C    -5.5114726768   -1.7431802100    2.2291266747
   C    -4.1558143628   -1.7315294459    1.8644957370
   C    -3.7915585792   -1.8205193606    0.4970660236
   C    -2.4034527468   -1.7246381661    0.1359837481
   C    -1.4487950324   -1.8804979010    1.1563184189
   C    -1.8465115484   -1.8544187403    2.5180759038
   C    -3.1467914093   -1.6994095374    2.8605548013
   C    -1.9285736386   -1.4580038204   -1.1929145799
   C    -0.5494883290   -1.6243085343   -1.4803688315
   C     0.3504930990   -1.9825077043   -0.4458146454
   C    -0.0780746605   -2.0504635226    0.8359835851
   C    -2.7353750774   -0.9221950827   -2.2146474193
   C    -0.0695946725   -1.3859563975   -2.7793085374
   C    -2.2426041532   -0.6860312689   -3.4717636469
   C    -0.9041171467   -0.9475014485   -3.7709200022
   H    -4.5666819288   -2.3558890004   -1.4373819635
   H    -6.9000698908   -2.3526491477   -0.7690855023
   H    -7.5346188095   -1.9174487356    1.5787308828
   H    -5.7640969164   -1.6449177757    3.2754999369
   H    -1.0743742195   -1.9230239686    3.2723660122
   H    -3.4467985146   -1.6116392767    3.8950283264
   H     1.3874882050   -2.1491696069   -0.6943678863
   H     0.6167353676   -2.2485593030    1.6402525829
   H    -3.7468663080   -0.6288278827   -1.9905932058
   H     0.9848425117   -1.5294513261   -2.9682971336
   H    -2.8869016492   -0.2657012675   -4.2304949562
   H    -0.5290609254   -0.7641091454   -4.7672470714
   C    -1.6317138890    4.7730985460    2.5520262846
   C    -1.0764763069    4.3234190982    3.7230436362
   C     0.1658227872    3.6839830732    3.7213564902
   C     0.8716848295    3.5919854399    2.5516160824
   C     0.3369630558    4.0748482176    1.3452068189
   C    -0.9826220221    4.5936723210    1.3157309895
   C    -1.5418734511    5.0010580768    0.0565255192
   C    -0.6649273543    5.1800380295   -1.0271719428
   C     0.6727590038    4.7149887594   -0.9467461818
   C     1.1332413324    4.1081342373    0.1726919255
   C    -2.9433430915    5.2261066596   -0.1663570782
   C    -3.3537832050    5.9074236558   -1.3413508750
   C    -2.3933515296    6.2504366512   -2.3273849587
   C    -1.1123885149    5.8284770412   -2.2066942505
   C    -3.9531249369    4.7048998973    0.6640744606
   C    -4.7178585818    6.1684178175   -1.5566090474
   C    -5.2811531930    4.9358115779    0.4098170994
   C    -5.6704725186    5.7068585091   -0.6874963315
   H    -2.5547626272    5.3290508564    2.5922393440
   H    -1.5954316562    4.4788810538    4.6578817843
   H     0.5811818192    3.3122659439    4.6475484234
   H     1.8651272492    3.1654317765    2.5373526259
   H     1.3039174192    4.8299702642   -1.8168267363
   H     2.1325642519    3.7004400958    0.2192972539
   H    -2.7217844173    6.7938753369   -3.2018581637
   H    -0.3954496987    5.9998416139   -2.9970503852
   H    -3.6874824355    4.0555350973    1.4812873314
   H    -5.0044688967    6.7145367717   -2.4446229876
   H    -6.0328766328    4.5011292494    1.0524216529
   H    -6.7180552385    5.9006250451   -0.8659395461
   C     6.6466774987    0.1880943488   -1.7825377383
   C     7.1625032953   -0.7339614839   -2.6567432759
   C     7.9272104548   -1.8057072088   -2.1911476233
   C     8.0930247055   -1.9765009561   -0.8429520501
   C     7.5467717410   -1.0634845090    0.0749788191
   C     6.8738665444    0.0927088175   -0.3967703063
   C     6.3668560779    1.0413561717    0.5558681894
   C     6.2725146778    0.6406624235    1.8998623665
   C     6.9283298578   -0.5378807616    2.3387168739
   C     7.6078849338   -1.3218486463    1.4685719657
   C     5.9417797313    2.3721744937    0.2189587226
   C     5.1479239741    3.0973639302    1.1464302206
   C     4.9138815494    2.5607932437    2.4397065928
   C     5.5244487600    1.4144921539    2.8243358940
   C     6.3490714773    3.0464537109   -0.9473027281
   C     4.6519069879    4.3661215936    0.7988062248
   C     5.8736266892    4.2968410851   -1.2529391571
   C     4.9800748098    4.9465866835   -0.3979267129
   H     6.0004242359    0.9622622253   -2.1633140360
   H     6.9619769706   -0.6396403329   -3.7140779273
   H     8.3474620966   -2.5130573236   -2.8909836053
   H     8.6263358420   -2.8352689543   -0.4599075782
   H     6.8923230783   -0.7776587943    3.3916760111
   H     8.1537111816   -2.1898315157    1.8094473083
   H     4.2955877692    3.1201345896    3.1278876395
   H     5.4249327231    1.0455465722    3.8349353008
   H     7.0951173349    2.5994095739   -1.5848400265
   H     4.0278727387    4.8919288751    1.5084491159
   H     6.2061339308    4.7925294675   -2.1534906721
   H     4.5901538474    5.9193741162   -0.6592835500
180
 structure 2 [2] Energy =   79.4787908826 wvn
   C     3.9447541195    0.8893950740    1.7312804564
   C     3.7904193745    1.2053562589    3.0564453579
   C     3.9395485036    0.2291664510    4.0428963273
   C     4.3080581407   -1.0373508427    3.6789217653
   C     4.4914898387   -1.3799081134    2.3289829075
   C     4.2388426527   -0.4219214425    1.3135954415
   C     4.4046040685   -0.7989970902   -0.0633685188
   C     5.0607339012   -2.0112840832   -0.3385920068
   C     5.3189719609   -2.9399241193    0.7008939833
   C     4.9876867579   -2.6612477334    1.9830819406
   C     3.9687916702   -0.0046858655   -1.1805500317
   C     4.4978969618   -0.2834445466   -2.4679939997
   C     5.2966156653   -1.4366961611   -2.6681383249
   C     5.4926274102   -2.3120855480   -1.6551246664
   C     2.9779302272    0.9923030557   -1.1030857279
   C     4.1736572412    0.5475882221   -3.5544758101
   C     2.6452542319    1.7637187935   -2.1864024294
   C     3.2824745790    1.5769087548   -3.4143256774
   H     3.9034833181    1.6808104832    1.0029402881
   H     3.5748932651    2.2244028789    3.3441094905
   H     3.8031827295    0.4863090723    5.0834673497
   H     4.4894257613   -1.7934385561    4.4300203008
   H     5.7747984518   -3.8839302273    0.4376168052
   H     5.1460985450   -3.3837516513    2.7710616734
   H     5.6907310694   -1.6275728674   -3.6559688745
   H     6.0232572374   -3.2391907295   -1.8180288181
   H     2.4195127575    1.1274681379   -0.1927278644
   H     4.6248417009    0.3371695697   -4.5143143901
   H     1.8679801199    2.5059393512   -2.0907343920
   H     3.0349829997    2.2099686400   -4.2541319420
   C    -3.4698214970   -0.2787183907    1.2836880466
   C    -2.4922361808   -0.2324472891    2.2438896606
   C    -2.7982453413    0.1419196765    3.5540099004
   C    -4.1022201463    0.3743630215    3.8945424687
   C    -5.1268425502    0.2909725736    2.9360989558
   C    -4.8080889090    0.0454174001    1.5755636413
   C    -5.8647372322    0.0313554826    0.6010447566
   C    -7.1889440919   -0.0336830149    1.0705700567
   C    -7.4749495327    0.1539497420    2.4464776398
   C    -6.4826328842    0.3828604516    3.3384556199
   C    -5.6572688375    0.0674825442   -0.8215314054
   C    -6.7368987802   -0.2485175868   -1.6862492574
   C    -8.0313160457   -0.4643555403   -1.1490844526
   C    -8.2579326520   -0.2907929563    0.1740430824
   C    -4.4615448560    0.4946943935   -1.4267564035
   C    -6.5353334739   -0.2860361871   -3.0759345473
   C    -4.2914904152    0.4663355756   -2.7870759300
   C    -5.3223002926    0.0351682220   -3.6223481671
   H    -3.2145770715   -0.6386604916    0.3019186616
   H    -1.4789403780   -0.5156718926    2.0005442879
   H    -2.0144571595    0.1982562147    4.2952540562
   H    -4.3714517184    0.5961799239    4.9180232742
   H    -8.5096778486    0.1378275112    2.7596918568
   H    -6.7012789272    0.5815283438    4.3784346475
   H    -8.8359109272   -0.7150213976   -1.8258070635
   H    -9.2560822828   -0.3734717757    0.5815582963
   H    -3.6803049969    0.9128948403   -0.8156983428
   H    -7.3695065865   -0.5539413566   -3.7091777787
   H    -3.3572360536    0.7947592352   -3.2165746661
   H    -5.1721994917   -0.0015235450   -4.6911121288
   C     1.1209496974   -1.0337747447    1.4399605600
   C     1.0859721118   -1.1237683121    2.8079784345
   C     1.3607679967   -2.3318037047    3.4504594321
   C     1.7527602066   -3.4094115692    2.7037816358
   C     1.8196004754   -3.3348976391    1.3010358866
   C     1.4117305775   -2.1507317336    0.6326944224
   C     1.4081636702   -2.1273409680   -0.8059026952
   C     2.0910493256   -3.1548108083   -1.4814219280
   C     2.5420838056   -4.3004164435   -0.7774786517
   C     2.3446627300   -4.4211019422    0.5562571198
   C     0.7552090898   -1.1214680113   -1.5995084865
   C     1.0644504549   -1.0231246666   -2.9816336615
   C     1.9000134836   -1.9941072486   -3.5878202246
   C     2.3353245093   -3.0596663055   -2.8751379726
   C    -0.2532169083   -0.2693445691   -1.1100253854
   C     0.5000996553    0.0060605781   -3.7552404526
   C    -0.7975170444    0.7207055844   -1.8861214521
   C    -0.3906274427    0.8910566584   -3.2105080836
   H     0.9736325001   -0.0676436207    0.9856719678
   H     0.8631563166   -0.2464588293    3.3973297942
   H     1.3074618852   -2.3960536280    4.5272111798
   H     2.0380985996   -4.3356596143    3.1831725975
   H     3.0209727116   -5.0885336722   -1.3409907267
   H     2.6339387955   -5.3182545323    1.0848332418
   H     2.1351036764   -1.8905074880   -4.6373658082
   H     2.9051222592   -3.8472225930   -3.3471420366
   H    -0.6505226566   -0.4239003918   -0.1210486949
   H     0.7734127647    0.0715730929   -4.7990819885
   H    -1.5543823173    1.3694695202   -1.4748291233
   H    -0.8093588608    1.6914072820   -3.8031531877
   C    -2.9503828776   -2.5504255769   -1.9172120541
   C    -2.5074445833   -2.4314160335   -3.2095474269
   C    -3.3338981265   -2.7885507929   -4.2768910632
   C    -4.6220000176   -3.1801388936   -4.0283436199
   C    -5.1085000559   -3.2781532855   -2.7135993908
   C    -4.2361773699   -3.0411112613   -1.6200244963
   C    -4.7319202971   -3.2215178833   -0.2829642678
   C    -6.1225134590   -3.3088813949   -0.0982920630
   C    -6.9780264710   -3.4927316381   -1.2146093770
   C    -6.4785337229   -3.5544219881   -2.4722629236
   C    -3.8917395673   -3.3252806499    0.8783048207
   C    -4.4708801407   -3.1691540519    2.1644594354
   C    -5.8798136520   -3.0704295770    2.2914931822
   C    -6.6752496471   -3.2193004677    1.2053225516
   C    -2.5298626906   -3.6779674339    0.8215576305
   C    -3.6495819455   -3.1817343060    3.3045353426
   C    -1.7560979493   -3.7213881771    1.9526344435
   C    -2.3057004858   -3.4216323943    3.2011592766
   H    -2.3057462349   -2.2106497749   -1.1229579839
   H    -1.5166222715   -2.0471723337   -3.4012935734
   H    -2.9664190027   -2.7156114546   -5.2900679891
   H    -5.2972688421   -3.3964888309   -4.8444086927
   H    -8.0359198407   -3.6147502193   -1.0305031693
   H    -7.1208349002   -3.7557268812   -3.3177790222
   H    -6.3012456694   -2.9344476876    3.2770752407
   H    -7.7511325465   -3.2404876693    1.3044457259
   H    -2.0948135255   -3.9797050806   -0.1182789845
   H    -4.1077206729   -3.0207083142    4.2701411179
   H    -0.7163877005   -4.0018764032    1.8803895694
   H    -1.6762439187   -3.4269779103    4.0786857104
   C     5.6230847338    3.0254252212   -0.9701917246
   C     4.9515601229    4.1547161473   -1.3648569083
   C     4.7815561012    5.2258991552   -0.4846627585
   C     5.2205229081    5.1090382342    0.8074882328
   C     5.8844287101    3.9497231778    1.2448522009
   C     6.1692232023    2.9087118324    0.3222342512
   C     6.8895907811    1.7501172142    0.7760717065
   C     7.0120799617    1.5512077781    2.1622975171
   C     6.6856465230    2.5964121252    3.0645976262
   C     6.2095879560    3.7824546690    2.6160605445
   C     7.4848813280    0.7784680681   -0.0988495478
   C     7.8725282369   -0.4786034908    0.4321246759
   C     7.7938731889   -0.7063483736    1.8296947768
   C     7.4551644711    0.3023564543    2.6674616809
   C     7.8134718602    1.0407486862   -1.4424075937
   C     8.4040771267   -1.4614990966   -0.4197242784
   C     8.3624140617    0.0748817685   -2.2464270992
   C     8.6234410011   -1.2024554421   -1.7457231123
   H     5.6728377417    2.1887571893   -1.6468861857
   H     4.5372546429    4.2064830216   -2.3611271683
   H     4.2747688689    6.1223119164   -0.8122029200
   H     5.0386148302    5.9003848732    1.5213737558
   H     6.8491661226    2.4273913099    4.1194095795
   H     6.0102448072    4.5978916860    3.2971168782
   H     8.0708076562   -1.6785321966    2.2109517421
   H     7.4810746726    0.1666078037    3.7391755644
   H     7.6955138601    2.0388024146   -1.8334576175
   H     8.6657629268   -2.4209238396    0.0038200817
   H     8.6131371492    0.3084014290   -3.2710480850
   H     9.0370973129   -1.9612001477   -2.3937077653
   C    -0.8502154708    2.8396942880    1.3298530113
   C     0.4427003483    2.8195652434    1.7897442905
   C     1.4491392402    3.5145393215    1.1135469566
   C     1.1632635751    4.1178714505   -0.0816866630
   C    -0.1419598460    4.1036557321   -0.6032908572
   C    -1.1988063970    3.5531597147    0.1670723155
   C    -2.5473476667    3.6703804158   -0.3186065791
   C    -2.7333327434    3.9826909874   -1.6774519521
   C    -1.6367582363    4.4313494581   -2.4600254142
   C    -0.4040235485    4.5745706734   -1.9160919332
   C    -3.7144799270    3.5249702037    0.5071640089
   C    -4.9848261358    3.3959553488   -0.1118631622
   C    -5.0953141681    3.5102073039   -1.5218193741
   C    -4.0199083252    3.8675312995   -2.2644357735
   C    -3.6848995735    3.6351509224    1.9104242909
   C    -6.1343781795    3.2365860865    0.6802022460
   C    -4.8280213983    3.5241573770    2.6590480471
   C    -6.0610459717    3.2903221102    2.0459314594
   H    -1.6008707957    2.2513621104    1.8353060675
   H     0.6903224310    2.2583831580    2.6792528256
   H     2.4540494103    3.5404316193    1.5075202259
   H     1.9498915083    4.5930816806   -0.6504340606
   H    -1.8240024703    4.7023384067   -3.4896810033
   H     0.4132089547    4.9919806318   -2.4873839560
   H    -6.0652784905    3.3703720715   -1.9764230701
   H    -4.1163065417    4.0525777412   -3.3248216605
   H    -2.7585076851    3.8803650628    2.4050467796
   H    -7.0865367772    3.1084817528    0.1849900512
   H    -4.7783137070    3.6340483047    3.7324416356
   H    -6.9521343211    3.1907317152    2.6470029837
