# Supplementary material for: Evolution of the ionisation energy with the stepwise growth of chiral clusters of [4]helicene
Source: Nat Commun. 2024 Jun 10;15:4928. doi: 10.1038/s41467-024-48778-0 (PMC11164862; doi:10.1038/s41467-024-48778-0)
Supplement: Supplementary file 4 — Supplementary Data 1 [file 41467_2024_48778_MOESM4_ESM.zip › StructuresBelow210wvnThr/PPPP.trj]

120
 structure 0 [0, 1] Energy =    0.0000000000 wvn
   C     2.2732799417    1.0352310719    1.7617382489
   C     2.4277134767    2.2272514313    2.4204416784
   C     2.2627666328    3.4375776260    1.7444604508
   C     2.0313581839    3.4239850644    0.3960841541
   C     1.8983749885    2.2141469717   -0.3052384980
   C     1.9292967233    0.9832146812    0.3976746513
   C     1.7107389385   -0.2400236614   -0.3246362307
   C     1.7892075001   -0.1974335117   -1.7269355548
   C     1.8211629439    1.0477142133   -2.4039346299
   C     1.7966827862    2.2144745722   -1.7183926959
   C     1.4189084267   -1.5041287443    0.2937548178
   C     1.5330480564   -2.6904573938   -0.4744255083
   C     1.7903070017   -2.6054925759   -1.8651028928
   C     1.8376488284   -1.3991860813   -2.4773162319
   C     0.9270303317   -1.6379958585    1.6059308425
   C     1.3311038752   -3.9404254512    0.1341109874
   C     0.7095806158   -2.8675711844    2.1713836177
   C     0.9550559756   -4.0351157200    1.4462107242
   H     2.4745490258    0.1203857709    2.2939155164
   H     2.6992799903    2.2321243843    3.4661768918
   H     2.3629062628    4.3711632199    2.2783955602
   H     1.9695716720    4.3487951915   -0.1598791955
   H     1.8348758373    1.0386161061   -3.4845333250
   H     1.7613262380    3.1642234759   -2.2322675254
   H     1.8877712958   -3.5224461341   -2.4283613727
   H     1.9456216894   -1.3247298487   -3.5501121727
   H     0.6591897698   -0.7568784608    2.1648670142
   H     1.4582810893   -4.8301123890   -0.4664425069
   H     0.3250955345   -2.9352251862    3.1787393451
   H     0.8036493480   -4.9991745186    1.9092071418
   C    -6.1663990922   -0.2863060277    1.6384078372
   C    -6.5754620973   -1.3494399873    2.4026472657
   C    -6.3178538921   -2.6596805173    1.9926970553
   C    -5.7326072947   -2.8799569587    0.7747438336
   C    -5.3367542329   -1.8078326754   -0.0419755737
   C    -5.4689277808   -0.4766894815    0.4305238242
   C    -4.9942013481    0.6049337545   -0.3876991185
   C    -4.7317205120    0.3386785141   -1.7422301607
   C    -4.6615938961   -1.0010054386   -2.2037464788
   C    -4.8754755855   -2.0406639423   -1.3625894876
   C    -4.7806470301    1.9434063673    0.0896320450
   C    -4.6447042119    2.9964423984   -0.8511349573
   C    -4.5861636001    2.6966252523   -2.2361200965
   C    -4.5462885894    1.4089757059   -2.6546599469
   C    -4.6001657197    2.2661432460    1.4476699869
   C    -4.5073991824    4.3207698088   -0.4020103206
   C    -4.4254049317    3.5623573507    1.8597862071
   C    -4.4218680843    4.6075225443    0.9335684459
   H    -6.4422419341    0.7119206847    1.9404135769
   H    -7.1182832274   -1.1743595744    3.3204424484
   H    -6.6220380757   -3.4886942684    2.6146961265
   H    -5.5894103847   -3.8863179419    0.4079463912
   H    -4.4042210278   -1.1696740655   -3.2395615314
   H    -4.7618673302   -3.0615324967   -1.6972625902
   H    -4.5111125411    3.5144258385   -2.9385765090
   H    -4.4086451848    1.1681425838   -3.6990708246
   H    -4.5458373472    1.4761779644    2.1798258485
   H    -4.4395497354    5.1099577347   -1.1376943030
   H    -4.2785942435    3.7776305364    2.9083015311
   H    -4.3102110265    5.6273721815    1.2714939062
   C     4.5098673011   -1.9096912898    1.1701913504
   C     4.3665719373   -3.2640413529    1.3275358822
   C     4.5827060081   -4.1295698357    0.2529281854
   C     4.8499645812   -3.6090271506   -0.9843957857
   C     4.9678436583   -2.2218134921   -1.1770485969
   C     4.8873686690   -1.3469363839   -0.0636528482
   C     5.1073099860    0.0590179602   -0.2638737993
   C     5.0665880535    0.5525282076   -1.5791517071
   C     5.0729938232   -0.3453280269   -2.6774254796
   C     5.1060064166   -1.6851515955   -2.4825727672
   C     5.3874540589    0.9880907899    0.7956103587
   C     5.2944369182    2.3793080571    0.5356213529
   C     5.0665230851    2.8323236822   -0.7882425568
   C     5.0326629260    1.9505424980   -1.8156203821
   C     5.8660282982    0.6002003256    2.0618954530
   C     5.4996662528    3.2992464168    1.5778006865
   C     6.0897051118    1.5191931653    3.0550197041
   C     5.8620506815    2.8789067383    2.8290538638
   H     4.2760170462   -1.2614467492    1.9984967337
   H     4.0672329749   -3.6654818746    2.2845614351
   H     4.4963901335   -5.1967199832    0.3952638231
   H     4.9518577410   -4.2583253961   -1.8427998240
   H     5.0884679354    0.0709366546   -3.6748362869
   H     5.1782779065   -2.3687389090   -3.3164650177
   H     4.9852152922    3.8954771810   -0.9626905304
   H     4.9521640856    2.2926240186   -2.8376076716
   H     6.1233114328   -0.4321454829    2.2385565612
   H     5.3926830375    4.3529086145    1.3622342554
   H     6.4628626306    1.1928353059    4.0152144834
   H     6.0181887059    3.5914574504    3.6258205836
   C    -2.6456055735   -1.1011195585    1.6864233510
   C    -2.9937088336   -2.0549649853    2.6068350384
   C    -2.7979113429   -3.4103101669    2.3328645468
   C    -2.3260653890   -3.7829694882    1.1039659514
   C    -1.9867566545   -2.8235861561    0.1350222300
   C    -2.0677417206   -1.4431708210    0.4492482828
   C    -1.6711747914   -0.4755335007   -0.5350436325
   C    -1.4931639414   -0.9177946321   -1.8571054352
   C    -1.4519470622   -2.3043570652   -2.1489187868
   C    -1.6234714588   -3.2274214566   -1.1736372770
   C    -1.4690931611    0.9207360591   -0.2598665046
   C    -1.4323340262    1.8363449902   -1.3413750287
   C    -1.4244501275    1.3507509320   -2.6731621515
   C    -1.3699501231    0.0198633262   -2.9136889449
   C    -1.2168060093    1.4389515514    1.0239065856
   C    -1.3402679041    3.2146918309   -1.0877528796
   C    -1.0993655335    2.7865019360    1.2451287602
   C    -1.2087443299    3.6909057374    0.1879643372
   H    -2.8773033265   -0.0700428698    1.8925525555
   H    -3.4437268091   -1.7594404396    3.5436222741
   H    -3.0587742569   -4.1533218574    3.0722584067
   H    -2.2290861859   -4.8286644035    0.8474014369
   H    -1.2592630098   -2.6047741128   -3.1691000315
   H    -1.5445995743   -4.2843386211   -1.3847823984
   H    -1.4006834563    2.0668358148   -3.4821191469
   H    -1.2729852701   -0.3591590994   -3.9215045532
   H    -1.0549822882    0.7634604510    1.8474704269
   H    -1.3517886218    3.8936885652   -1.9287325614
   H    -0.9018007201    3.1519873073    2.2420523983
   H    -1.1433707445    4.7519508379    0.3773159465
120
 structure 2 [2] Energy =   45.4354452042 wvn
   C    -5.3997126282    2.4119034484    0.8777289278
   C    -5.1157765283    3.7501667164    0.9779153615
   C    -4.3634704887    4.3924987262   -0.0087133255
   C    -3.9987361212    3.7004147646   -1.1321377571
   C    -4.3134363946    2.3386430020   -1.2763575078
   C    -4.9390215340    1.6441112342   -0.2089355722
   C    -5.1655954612    0.2306033732   -0.3347611034
   C    -5.0862626854   -0.3353600778   -1.6186197693
   C    -4.5374223752    0.4097955427   -2.6936970475
   C    -4.0857552956    1.6730679771   -2.5075736921
   C    -5.4709727409   -0.6379598977    0.7688451357
   C    -5.9778524118   -1.9366711811    0.5051555641
   C    -6.0558912597   -2.4016044775   -0.8325988311
   C    -5.5562342571   -1.6545020407   -1.8458009769
   C    -5.2054736994   -0.3130359124    2.1122989867
   C    -6.3435336785   -2.7747867249    1.5722419189
   C    -5.5374078634   -1.1625062405    3.1364797908
   C    -6.1503452979   -2.3889728445    2.8713459263
   H    -6.0414462487    1.9558630501    1.6155221534
   H    -5.4884361778    4.3171958508    1.8187873225
   H    -4.1174058061    5.4388375990    0.0960600583
   H    -3.4833016228    4.1982361670   -1.9412063311
   H    -4.4564610514   -0.0717012154   -3.6576418501
   H    -3.6027242123    2.2173757896   -3.3060421699
   H    -6.4679623126   -3.3841958301   -1.0139752564
   H    -5.5326077929   -2.0353640458   -2.8569431940
   H    -4.6838304475    0.6009768506    2.3454315190
   H    -6.7583643178   -3.7467037241    1.3452145045
   H    -5.3129881400   -0.8869356826    4.1569261864
   H    -6.4317227865   -3.0392942751    3.6867188767
   C     1.3463593063    1.3095044596    1.6210891240
   C     1.5272007501    2.4590688667    2.3451247109
   C     2.3351116202    3.4872615599    1.8554063107
   C     2.8725404069    3.3762469311    0.6023064835
   C     2.6698762240    2.2224943359   -0.1731716052
   C     1.9645917465    1.1188014192    0.3716623928
   C     1.8287417435   -0.0805162915   -0.4079135156
   C     2.1239535361   -0.0075240033   -1.7795954154
   C     2.7742563118    1.1341685194   -2.3123282299
   C     3.1049551829    2.1819705620   -1.5212727593
   C     1.3990881590   -1.3464417422    0.1210699494
   C     0.9845536673   -2.3633929210   -0.7762554858
   C     1.1471433163   -2.1780136586   -2.1720969071
   C     1.7694202569   -1.0730299964   -2.6456184593
   C     1.4530434352   -1.6845120264    1.4855905612
   C     0.4771623429   -3.5740881864   -0.2771706943
   C     0.9888667093   -2.8890357251    1.9476991078
   C     0.4511536890   -3.8283436770    1.0668532710
   H     0.6662774518    0.5616247486    1.9926821507
   H     1.0298943951    2.5779135214    3.2969618660
   H     2.4948663536    4.3772033716    2.4460784013
   H     3.4459028495    4.1878025801    0.1768564627
   H     3.0240814462    1.1327946089   -3.3638594213
   H     3.6542466290    3.0265874958   -1.9121749939
   H     0.8190735165   -2.9642608936   -2.8369079278
   H     1.9781474037   -0.9609165727   -3.7002026668
   H     1.9188671012   -1.0087626081    2.1842443258
   H     0.1315236172   -4.3164490157   -0.9825538615
   H     1.0507862229   -3.1198975360    3.0012593739
   H     0.0588141678   -4.7608785214    1.4443475142
   C     4.8462860127   -2.2157663026    1.2796819027
   C     4.3525403971   -3.4842424554    1.4478870642
   C     3.8612417714   -4.2058707132    0.3580127867
   C     3.9675546065   -3.6757224269   -0.8993828315
   C     4.5036177154   -2.3928800126   -1.1010902820
   C     4.8612653207   -1.5956675717    0.0160400172
   C     5.3169672120   -0.2505514465   -0.2043982016
   C     5.7100344534    0.1068362935   -1.5057619079
   C     5.4183087326   -0.7487906703   -2.5993521640
   C     4.7612006195   -1.9183508298   -2.4126489621
   C     5.3891417301    0.7525151344    0.8214153015
   C     6.1184081521    1.9438524052    0.5739503483
   C     6.6574901667    2.1820471320   -0.7160821725
   C     6.3975251209    1.3265985474   -1.7337134274
   C     4.6859844232    0.6701942458    2.0378054037
   C     6.2482035711    2.9074776138    1.5892018970
   C     4.8000731448    1.6392202292    3.0004977353
   C     5.6215503587    2.7501577710    2.7956945435
   H     5.2896716466   -1.7113321240    2.1236961998
   H     4.3576071873   -3.9372574826    2.4286215728
   H     3.4461438176   -5.1915704027    0.5063797885
   H     3.6661308582   -4.2496622056   -1.7641417319
   H     5.7040546329   -0.4245096044   -3.5902628667
   H     4.4808247938   -2.5417569963   -3.2495176237
   H     7.2282504570    3.0854920140   -0.8789188295
   H     6.7309643108    1.5438953906   -2.7388414387
   H     3.9957387137   -0.1416209256    2.1929660546
   H     6.8355517655    3.7925861835    1.3877603122
   H     4.2391970318    1.5519987351    3.9196287465
   H     5.7241715570    3.4956013087    3.5705740902
   C    -1.9905753850    1.8173889700    1.1273403176
   C    -1.7465413352    3.0996024926    1.5449012831
   C    -0.9691791961    3.9625289879    0.7697064977
   C    -0.5317856318    3.5477271734   -0.4581558170
   C    -0.8053651417    2.2510835391   -0.9248348712
   C    -1.4719085932    1.3237335104   -0.0838722050
   C    -1.6767433900   -0.0209313527   -0.5467241381
   C    -1.4968806991   -0.2768807841   -1.9164943412
   C    -0.8913198991    0.6946278723   -2.7528615609
   C    -0.4871691868    1.8879916445   -2.2571543224
   C    -2.0651655650   -1.1174401138    0.2978063218
   C    -2.5491094995   -2.3097433063   -0.2983792722
   C    -2.5027887867   -2.4598552361   -1.7071884064
   C    -1.9244777150   -1.5077229573   -2.4762707409
   C    -1.9057303174   -1.1234970859    1.6955614548
   C    -3.0122018758   -3.3600031083    0.5108886643
   C    -2.3332898594   -2.1748278914    2.4645432376
   C    -2.9342321334   -3.2877330774    1.8749791857
   H    -2.6460339620    1.1944364975    1.7119952128
   H    -2.1699330761    3.4516521966    2.4744731352
   H    -0.7569812768    4.9613873436    1.1210424269
   H     0.0130490536    4.2222260381   -1.1034919061
   H    -0.7351544977    0.4446250056   -3.7926775859
   H     0.0298968254    2.6056029313   -2.8780301183
   H    -2.8841579197   -3.3738026668   -2.1400946389
   H    -1.8061032790   -1.6498459315   -3.5413422340
   H    -1.3861227099   -0.3104203709    2.1751693679
   H    -3.4095297320   -4.2430003870    0.0304365237
   H    -2.1922204450   -2.1492190368    3.5353353792
   H    -3.2939477567   -4.0978063229    2.4919172649
