# Supplementary material for: Evolution of the ionisation energy with the stepwise growth of chiral clusters of [4]helicene
Source: Nat Commun. 2024 Jun 10;15:4928. doi: 10.1038/s41467-024-48778-0 (PMC11164862; doi:10.1038/s41467-024-48778-0)
Supplement: Supplementary file 4 — Supplementary Data 1 [file 41467_2024_48778_MOESM4_ESM.zip › StructuresBelow210wvnThr/PPP.trj]

90
 structure 0 [0, 1] Energy =    0.0000000000 wvn
   C     4.5625591934    0.4517051099    1.3006417312
   C     5.0278566253    1.5964410570    1.8964759684
   C     4.7407778077    2.8489151913    1.3488733505
   C     4.0709852019    2.9240587014    0.1570664165
   C     3.6193410825    1.7635404445   -0.4928855567
   C     3.7803858214    0.4999861241    0.1314316258
   C     3.2418301097   -0.6684458350   -0.5087758038
   C     2.8888216472   -0.5708230961   -1.8653611826
   C     2.7988163022    0.7011820761   -2.4875721661
   C     3.0724420516    1.8351628999   -1.7994651873
   C     3.0465010654   -1.9302096632    0.1501092994
   C     2.8266673015   -3.0907718130   -0.6353867973
   C     2.6768601049   -2.9687532414   -2.0403276217
   C     2.6280523741   -1.7444479533   -2.6181962057
   C     2.9608899376   -2.0726132586    1.5479683034
   C     2.6979368153   -4.3428393688   -0.0103915845
   C     2.7911219383   -3.3000406694    2.1349581721
   C     2.7004736730   -4.4541448075    1.3536540526
   H     4.8571431970   -0.5049898100    1.7028227320
   H     5.6349852868    1.5299937945    2.7879382921
   H     5.0886265281    3.7450222128    1.8413988263
   H     3.9040067440    3.8791517345   -0.3200705995
   H     2.4749488241    0.7419703537   -3.5176221795
   H     2.9410184688    2.8077041930   -2.2511237936
   H     2.5408699517   -3.8673544740   -2.6251319326
   H     2.4230491609   -1.6363500519   -3.6737125390
   H     2.9764781812   -1.1947088645    2.1739706771
   H     2.5650262365   -5.2174801912   -0.6315618781
   H     2.7155688369   -3.3760075324    3.2100255302
   H     2.5940245096   -5.4189011276    1.8275766803
   C    -3.8866848424   -0.7820729657    2.1365347056
   C    -4.0352479450   -1.9114241111    2.9003877639
   C    -3.9363495858   -3.1788782733    2.3213350147
   C    -3.7808642264   -3.2864661420    0.9656693204
   C    -3.6585559346   -2.1433843386    0.1577468476
   C    -3.6154870474   -0.8584175345    0.7569120559
   C    -3.4160802662    0.2947239082   -0.0768760272
   C    -3.5949054720    0.1435287869   -1.4626561713
   C    -3.6978595015   -1.1515451605   -2.0318745768
   C    -3.6504941988   -2.2599240584   -1.2551049016
   C    -3.0583905409    1.5955805966    0.4190146814
   C    -3.2148272138    2.7225373322   -0.4279830652
   C    -3.5781210144    2.5352657695   -1.7861988025
   C    -3.6833808768    1.2862518933   -2.2987768141
   C    -2.4703155641    1.8156569285    1.6788366811
   C    -2.9484169691    4.0105496537    0.0671572279
   C    -2.1855889369    3.0793180165    2.1281949097
   C    -2.4662691114    4.1938432285    1.3351296944
   H    -4.0454162782    0.1816567499    2.5938912551
   H    -4.2485838424   -1.8220591864    3.9559493654
   H    -4.0304849534   -4.0617745630    2.9365562661
   H    -3.7784627805   -4.2562284768    0.4885442901
   H    -3.7866115871   -1.2303909624   -3.1060568710
   H    -3.6694634653   -3.2483606202   -1.6910316290
   H    -3.7082915570    3.4078595781   -2.4103484272
   H    -3.8718694414    1.1324986555   -3.3519391693
   H    -2.1862295213    0.9721171137    2.2858293287
   H    -3.1086242408    4.8566539885   -0.5864359113
   H    -1.7242723940    3.2144716656    3.0954999087
   H    -2.2625089052    5.1863364539    1.7091305016
   C     1.0663760706    1.2790496486    1.5135186943
   C     1.4890615414    2.3145633715    2.3055415289
   C     1.2882125506    3.6385656977    1.9092942688
   C     0.7347862892    3.8934605868    0.6843481280
   C     0.3192693243    2.8472567621   -0.1566789827
   C     0.4075136325    1.5043314214    0.2901480398
   C    -0.0671719011    0.4490822800   -0.5607443106
   C    -0.3321711490    0.7593457925   -1.9056545990
   C    -0.3782730539    2.1098844705   -2.3339265760
   C    -0.1299464149    3.1235723954   -1.4717216085
   C    -0.2687047787   -0.9082041216   -0.1313623989
   C    -0.3996766786   -1.9265424719   -1.1091217877
   C    -0.4924075462   -1.5776112378   -2.4800660835
   C    -0.5418977420   -0.2769101503   -2.8508615917
   C    -0.4356500136   -1.2899099164    1.2125935463
   C    -0.5019121314   -3.2695458996   -0.7113865506
   C    -0.5662509966   -2.6050299502    1.5769358851
   C    -0.5533412827   -3.6128679767    0.6120832501
   H     1.2979997105    0.2698224890    1.8081621253
   H     2.0003459367    2.1072720762    3.2345889081
   H     1.6073251400    4.4479483505    2.5494996227
   H     0.6300585475    4.9095997265    0.3304292003
   H    -0.6375838597    2.3092004927   -3.3641099089
   H    -0.2122402147    4.1550113714   -1.7836925821
   H    -0.5853269282   -2.3709973805   -3.2079051626
   H    -0.7037299997    0.0011046486   -3.8830071066
   H    -0.5182203487   -0.5329430185    1.9746566947
   H    -0.5630946382   -4.0293472171   -1.4778825039
   H    -0.6986688160   -2.8630094615    2.6173638608
   H    -0.6293727568   -4.6476153199    0.9111970772
90
 structure 2 [2] Energy =   21.7077554372 wvn
   C     2.9267595195   -2.0618390965    1.0560121405
   C     2.7169448176   -3.3700161605    1.4083058939
   C     2.5630741254   -4.3524342271    0.4277845132
   C     2.5338410063   -3.9856131171   -0.8905229498
   C     2.7072296540   -2.6446473924   -1.2739844180
   C     2.9988700743   -1.6635622664   -0.2922025150
   C     3.2574968024   -0.3132980068   -0.7106215784
   C     2.8941519926    0.0531017006   -2.0178827964
   C     2.5442001886   -0.9430435678   -2.9651712442
   C     2.5319086698   -2.2541497965   -2.6260810653
   C     3.8771152609    0.6821859606    0.1195656911
   C     3.8055508055    2.0447706529   -0.2678013896
   C     3.2522310310    2.3884356582   -1.5271001086
   C     2.8856556763    1.4192233822   -2.3991556269
   C     4.6590595110    0.3734638353    1.2491236704
   C     4.3467473829    3.0367142026    0.5673583768
   C     5.2057380622    1.3581810168    2.0318983700
   C     5.0116396668    2.7054040453    1.7171987019
   H     2.9865449731   -1.3172633165    1.8326728155
   H     2.6557195410   -3.6429806857    2.4516598220
   H     2.4260444139   -5.3840863979    0.7162556440
   H     2.3489190808   -4.7212035354   -1.6607802533
   H     2.3204727747   -0.6288015277   -3.9748577306
   H     2.3294589642   -3.0189892197   -3.3622735971
   H     3.1912262092    3.4331463394   -1.7956409494
   H     2.5518870289    1.6675829043   -3.3964729114
   H     4.8879963660   -0.6569353926    1.4708430924
   H     4.2506824944    4.0705670146    0.2672807252
   H     5.8073061894    1.0915590074    2.8890478715
   H     5.4268198160    3.4730155763    2.3538752222
   C    -2.4022322628    1.8441939843    1.5690683232
   C    -2.0496403289    2.9836957855    2.2444962576
   C    -2.2900766814    4.2416860838    1.6872656398
   C    -2.8090941366    4.3283854123    0.4237839109
   C    -3.1502268241    3.1729421389   -0.3006917336
   C    -3.0240588768    1.8975957858    0.3073620512
   C    -3.4331730244    0.7303044607   -0.4226695337
   C    -3.6575432984    0.8609160377   -1.8042581155
   C    -3.7358613824    2.1478326519   -2.3959183040
   C    -3.5610513852    3.2681725872   -1.6548888614
   C    -3.6208604512   -0.5648157841    0.1713996122
   C    -3.6886532757   -1.7043387263   -0.6699613133
   C    -3.7365991480   -1.5353885094   -2.0775307992
   C    -3.8039208178   -0.2941960226   -2.6150957372
   C    -3.8478844768   -0.7657194078    1.5459735155
   C    -3.7813630089   -2.9858584337   -0.1020506208
   C    -3.9671429096   -2.0255308691    2.0746285005
   C    -3.8853032970   -3.1512177431    1.2527108346
   H    -2.1442405171    0.8862549887    1.9875514573
   H    -1.5640156419    2.9100725506    3.2065810070
   H    -2.0281584666    5.1337713829    2.2369028801
   H    -2.9425947549    5.2914626502   -0.0492443307
   H    -3.9648734482    2.2114768938   -3.4505580546
   H    -3.6745888558    4.2498222075   -2.0930647919
   H    -3.7835221491   -2.4171070781   -2.7005442819
   H    -3.9361940921   -0.1568488324   -3.6793176839
   H    -3.9954540573    0.0866700321    2.1899024296
   H    -3.7970368366   -3.8418027009   -0.7618110561
   H    -4.1433185592   -2.1494427343    3.1331878279
   H    -3.9532920052   -4.1391762145    1.6832082997
   C     1.0940154429    1.1019850811    1.7052447498
   C     1.4869779736    2.3304529359    2.1697890220
   C     1.2066779650    3.4871956440    1.4401052314
   C     0.6153513062    3.3768037273    0.2109767129
   C     0.2342525759    2.1253814263   -0.3002164851
   C     0.3907096824    0.9611095285    0.4943818637
   C    -0.0874862078   -0.2977524327   -0.0084707857
   C    -0.3865788012   -0.3857486049   -1.3784329739
   C    -0.4712912741    0.7891083980   -2.1679012317
   C    -0.2490926465    2.0101312199   -1.6274816238
   C    -0.2901538767   -1.4687986378    0.7998667207
   C    -0.4707129503   -2.7231943508    0.1633750678
   C    -0.5739760270   -2.7868019451   -1.2483505740
   C    -0.6091219987   -1.6493442204   -1.9814351634
   C    -0.4273792965   -1.4371659111    2.2005048775
   C    -0.6087961907   -3.8877183367    0.9363966017
   C    -0.5968669060   -2.5837984972    2.9330731700
   C    -0.6466556429   -3.8285590462    2.3028053955
   H     1.3800136891    0.2222019691    2.2574995239
   H     2.0337078967    2.4041319855    3.0988023497
   H     1.4961765943    4.4524636598    1.8284415746
   H     0.4510238602    4.2526784079   -0.4005371162
   H    -0.7535093100    0.6844269753   -3.2057797339
   H    -0.3785556937    2.9108822179   -2.2098790187
   H    -0.6857811190   -3.7554414388   -1.7138114831
   H    -0.7771518634   -1.6802784522   -3.0483222972
   H    -0.4553869356   -0.4890430736    2.7133304008
   H    -0.7150688232   -4.8340783224    0.4253062116
   H    -0.7067239498   -2.5235639430    4.0064599390
   H    -0.7562178835   -4.7279028396    2.8911292384
90
 structure 3 [3] Energy =   64.3211012601 wvn
   C     0.1224120170   -1.6237032792    1.5768253839
   C    -0.2408156387   -2.8181268361    2.1428138368
   C    -1.1075694519   -3.6856817173    1.4754933455
   C    -1.5175985762   -3.3769063865    0.2073532272
   C    -1.1236990765   -2.1778187068   -0.4091026853
   C    -0.3598105116   -1.2276476750    0.3160227994
   C    -0.0350591837    0.0281944134   -0.3025496387
   C    -0.2051915901    0.1379368831   -1.6927608185
   C    -0.9111976574   -0.8621605103   -2.4082037293
   C    -1.4234114004   -1.9431692746   -1.7743193436
   C     0.4554729535    1.1775942377    0.4072742180
   C     1.0422613040    2.2415385539   -0.3243827270
   C     1.0005157388    2.2269823671   -1.7410569554
   C     0.3294120646    1.2487352128   -2.3932586182
   C     0.3015952814    1.3649781106    1.7932057155
   C     1.5996442394    3.3362825572    0.3566788770
   C     0.8159630225    2.4632003808    2.4325738406
   C     1.5133325075    3.4388355892    1.7182362149
   H     0.8406236671   -1.0040211277    2.0876703043
   H     0.1567178020   -3.0980712511    3.1076959319
   H    -1.4125544297   -4.6102652019    1.9429244327
   H    -2.1335335508   -4.0656059745   -0.3535449972
   H    -1.0558456370   -0.7209783194   -3.4698618273
   H    -2.0162975591   -2.6742840983   -2.3052435227
   H     1.4632114583    3.0426447716   -2.2780639655
   H     0.2139845921    1.2752435764   -3.4675100698
   H    -0.2807072293    0.6603112420    2.3642289021
   H     2.0762424490    4.1141265420   -0.2229484073
   H     0.6711823258    2.5818719927    3.4967197457
   H     1.9424980921    4.2841275700    2.2355136835
   C     3.5917512877    0.5450093799    1.7325571427
   C     4.0499682986    1.4681153686    2.6369071798
   C     4.8186485834    2.5549215366    2.2149045596
   C     5.0412517826    2.7388311945    0.8768802249
   C     4.5512001790    1.8247762699   -0.0714917119
   C     3.8796807896    0.6515499830    0.3593822919
   C     3.4436034826   -0.3051083902   -0.6203420167
   C     3.4250176589    0.0921681639   -1.9682719629
   C     4.0618673970    1.2959831370   -2.3659582578
   C     4.6689067945    2.0973401488   -1.4585031333
   C     3.0251475067   -1.6441238473   -0.3088230824
   C     2.2989755297   -2.3815492110   -1.2788306522
   C     2.1517665722   -1.8613263106   -2.5897255827
   C     2.7691324630   -0.7074683789   -2.9391449264
   C     3.3869136333   -2.3177364905    0.8732594080
   C     1.8009198151   -3.6555242682   -0.9574645928
   C     2.9238141955   -3.5792336787    1.1472988401
   C     2.0799321476   -4.2372394587    0.2494656935
   H     2.9503920576   -0.2482034376    2.0789473981
   H     3.8045302340    1.3622023235    3.6836830485
   H     5.1967576524    3.2623638235    2.9383331767
   H     5.5786321752    3.6084883757    0.5250147170
   H     4.0730950874    1.5420755047   -3.4184779783
   H     5.2027580271    2.9853115457   -1.7666836561
   H     1.5934856268   -2.4381412080   -3.3127705467
   H     2.7455482734   -0.3524118564   -3.9596369746
   H     4.0924251791   -1.8610441537    1.5495406082
   H     1.2147728416   -4.1807409774   -1.6980182979
   H     3.2243280881   -4.0758984326    2.0584775541
   H     1.6954843755   -5.2173246421    0.4891520689
   C    -3.0006139426    2.1876267782    1.3899470126
   C    -2.4031342625    3.3945557343    1.6499862500
   C    -1.7996689661    4.1245781847    0.6240872932
   C    -1.8961394683    3.6741716409   -0.6647047592
   C    -2.5362854939    2.4592370793   -0.9607804121
   C    -3.0142990515    1.6396147381    0.0934930110
   C    -3.5774951930    0.3552470863   -0.2221214788
   C    -3.9413125734    0.1060526696   -1.5567210901
   C    -3.5267464613    0.9896926648   -2.5865873408
   C    -2.7772050053    2.0824545821   -2.3067116024
   C    -3.7830618200   -0.6922870638    0.7394307208
   C    -4.5987148390   -1.8001400911    0.3927601233
   C    -5.0985670671   -1.9177707397   -0.9292659969
   C    -4.7211387640   -1.0332126076   -1.8831883925
   C    -3.1326736643   -0.7392392268    1.9863690307
   C    -4.8546043231   -2.8046082572    1.3422530276
   C    -3.3696257657   -1.7482609755    2.8833919279
   C    -4.2705069130   -2.7714072002    2.5795429793
   H    -3.5260957443    1.6827969265    2.1852206802
   H    -2.4124236944    3.7936303356    2.6537834037
   H    -1.3050198736    5.0584828064    0.8451731022
   H    -1.5063703942    4.2631498320   -1.4826169228
   H    -3.7959364373    0.7466439317   -3.6049666403
   H    -2.4040458838    2.7210912882   -3.0944248313
   H    -5.7371322011   -2.7567427695   -1.1676157060
   H    -5.0272884915   -1.1636134668   -2.9117664385
   H    -2.3860117695    0.0009713705    2.2183744489
   H    -5.5049960092   -3.6225196657    1.0648694534
   H    -2.8456669608   -1.7612951429    3.8280213938
   H    -4.4694490206   -3.5481827279    3.3032697552
