# Supplementary material for: Evolution of the ionisation energy with the stepwise growth of chiral clusters of [4]helicene
Source: Nat Commun. 2024 Jun 10;15:4928. doi: 10.1038/s41467-024-48778-0 (PMC11164862; doi:10.1038/s41467-024-48778-0)
Supplement: Supplementary file 4 — Supplementary Data 1 [file 41467_2024_48778_MOESM4_ESM.zip › StructuresBelow210wvnThr/PPPMMM.trj]

180
 structure 0 [0, 1] Energy =    0.0000000000 wvn
   C    -3.5469075836    0.8348070769    1.0680613969
   C    -3.4745230766    0.9852890378    2.4293239196
   C    -4.6117725741    1.3265057890    3.1649318039
   C    -5.8204823570    1.4253999498    2.5277949670
   C    -5.9256979638    1.2269403213    1.1401141241
   C    -4.7549153213    1.0093093115    0.3699914620
   C    -4.8711456796    0.8636854620   -1.0542185012
   C    -6.1488286204    0.6226996795   -1.5872156192
   C    -7.3033831864    0.7920985159   -0.7802701405
   C    -7.1985068497    1.1631594834    0.5177885776
   C    -3.7636619304    0.9480426792   -1.9651767900
   C    -3.9312058898    0.4857451179   -3.2961822776
   C    -5.2137081684    0.0768973267   -3.7434174493
   C    -6.2935741982    0.2144642685   -2.9380711771
   C    -2.5407534465    1.5686513628   -1.6483324102
   C    -2.8406604069    0.4995628726   -4.1831967705
   C    -1.5056480439    1.6115015041   -2.5464743726
   C    -1.6354475164    1.0317932451   -3.8109337936
   H    -2.6727855975    0.5069395670    0.5315747634
   H    -2.5365509133    0.8183037832    2.9387170164
   H    -4.5408480636    1.4684484034    4.2337428383
   H    -6.7225630459    1.6230973807    3.0901235525
   H    -8.2713762338    0.6459529573   -1.2380572297
   H    -8.0781782494    1.3505971524    1.1167847486
   H    -5.3159417651   -0.2877304695   -4.7558214204
   H    -7.2874277710   -0.0107364105   -3.2981405460
   H    -2.4313312626    2.0845887265   -0.7095283328
   H    -2.9836217832    0.1098697460   -5.1818637725
   H    -0.5903591986    2.1188156702   -2.2819960312
   H    -0.8022486100    1.0439379320   -4.4989093124
   C    -2.3519641316    4.4376400785    1.0403058995
   C    -3.6867066135    4.1612139923    0.8840981429
   C    -4.3018391216    4.3048536328   -0.3625203433
   C    -3.5419567955    4.6410634527   -1.4507175816
   C    -2.1680292656    4.9111451055   -1.3193084968
   C    -1.5665976335    4.9008266357   -0.0335661619
   C    -0.1838088985    5.2729064067    0.0945588031
   C     0.5984615848    5.3236854995   -1.0724202865
   C    -0.0196453944    5.2531328592   -2.3489183189
   C    -1.3636324918    5.1283047965   -2.4677151324
   C     0.4453396796    5.6187350901    1.3398792620
   C     1.8613124578    5.6722916825    1.4051980533
   C     2.6271868801    5.5231236867    0.2207200615
   C     2.0111969366    5.4403390065   -0.9823540648
   C    -0.2686554953    6.0221110196    2.4842243036
   C     2.4940698644    5.9477596434    2.6291359064
   C     0.3724323678    6.3170022153    3.6603726191
   C     1.7642570015    6.2377863990    3.7504001396
   H    -1.8845405533    4.2421541075    1.9918734573
   H    -4.2657648135    3.8108980826    1.7255082682
   H    -5.3566657002    4.0989105979   -0.4686611537
   H    -3.9826124196    4.6780440729   -2.4369329408
   H     0.6113510239    5.3331516899   -3.2230699969
   H    -1.8416033651    5.1345241589   -3.4368251408
   H     3.7049980005    5.5410194657    0.2950706885
   H     2.5850826005    5.4239658209   -1.8982004485
   H    -1.3356777563    6.1659273276    2.4213474339
   H     3.5745199742    5.9520644666    2.6582519328
   H    -0.2009208636    6.6315951970    4.5205579196
   H     2.2566280623    6.4516498683    4.6879947585
   C    -0.5154232974   -5.3715053130    2.1433430506
   C    -1.8330970686   -5.6594598076    2.3917046030
   C    -2.7911020193   -5.5331553298    1.3836875333
   C    -2.3939195251   -5.1919886959    0.1190769513
   C    -1.0459995493   -4.9158881531   -0.1659582757
   C    -0.0857894365   -4.9262944596    0.8786865717
   C     1.2844405015   -4.6153710653    0.5722159295
   C     1.6736264332   -4.6162367618   -0.7790604770
   C     0.6922690408   -4.6269792212   -1.8039844020
   C    -0.6263932229   -4.7012646888   -1.5044692147
   C     2.2909596644   -4.3311932103    1.5593162179
   C     3.6593589073   -4.3929345808    1.1876452239
   C     4.0096889501   -4.6096148090   -0.1697320380
   C     3.0495661277   -4.6370354754   -1.1245533150
   C     1.9956676250   -3.8933253360    2.8641384659
   C     4.6568040806   -4.1785064168    2.1539364985
   C     2.9889222003   -3.6577544992    3.7804407972
   C     4.3310483290   -3.8401936250    3.4394722805
   H     0.2123757305   -5.5562692249    2.9171712038
   H    -2.1306811499   -6.0072170718    3.3702843268
   H    -3.8291013495   -5.7457744604    1.5931880125
   H    -3.1107495054   -5.1570692796   -0.6891313503
   H     1.0290028743   -4.5539459083   -2.8283350770
   H    -1.3793143129   -4.6700836205   -2.2787408369
   H     5.0558276896   -4.6891586607   -0.4277020038
   H     3.3105169843   -4.7139868672   -2.1698829420
   H     0.9735587555   -3.6760310577    3.1295454169
   H     5.6915462690   -4.2548675258    1.8509140221
   H     2.7339949266   -3.3134132919    4.7724500072
   H     5.1028517762   -3.6718319937    4.1758543038
   C     2.3479175041    2.4235397689   -2.2330461934
   C     2.2201750514    2.2088080069   -3.5814584934
   C     3.2422758768    1.5853368876   -4.3008426406
   C     4.4203698342    1.2878705529   -3.6705226107
   C     4.5952067241    1.5511043652   -2.3011135117
   C     3.5054981925    2.0361102925   -1.5332507687
   C     3.6649745772    2.1906570165   -0.1121044746
   C     4.9749727150    2.2067199349    0.3973661167
   C     6.0655593502    1.8089801322   -0.4187176314
   C     5.8690068223    1.4035579223   -1.6959712451
   C     2.5754638043    2.2992806462    0.8200648204
   C     2.8485712282    2.6919054198    2.1561493248
   C     4.1884433207    2.9013694791    2.5696401910
   C     5.2142420538    2.6037500585    1.7377787053
   C     1.2506657202    1.9247050888    0.5229687627
   C     1.7986819284    2.8155394403    3.0817809134
   C     0.2461570621    2.0298109794    1.4500416470
   C     0.5112201316    2.5105239283    2.7335750697
   H     1.5724676502    2.9580176791   -1.7097171108
   H     1.3265127697    2.5350095502   -4.0940270256
   H     3.1165985525    1.3834425182   -5.3544215911
   H     5.2495317935    0.8699351335   -4.2238041860
   H     7.0523168733    1.7941822388    0.0213498568
   H     6.6848647216    1.0237368858   -2.2937779182
   H     4.3686763610    3.2417097180    3.5794249931
   H     6.2395783452    2.6743950125    2.0722429980
   H     1.0150481229    1.4904833877   -0.4345311390
   H     2.0333488651    3.1374554985    4.0864406003
   H    -0.7559374041    1.7237668789    1.1910935544
   H    -0.2897618883    2.6027347196    3.4527412894
   C    -3.2625602758   -2.6415514150    2.7806071560
   C    -2.4331308805   -2.5208612512    3.8662475733
   C    -1.1627743536   -1.9561588045    3.7295854369
   C    -0.7098171635   -1.6151098203    2.4830676957
   C    -1.5243547834   -1.7734083230    1.3504237692
   C    -2.8678980991   -2.2001719451    1.5045220866
   C    -3.7181527108   -2.2453007126    0.3485233533
   C    -3.1119726191   -2.1931691158   -0.9180460618
   C    -1.7464591157   -1.8325100243   -1.0423588370
   C    -0.9991936634   -1.5516164453    0.0517262141
   C    -5.1506876802   -2.3253677392    0.4061987992
   C    -5.8691754611   -2.6742440199   -0.7657520505
   C    -5.1780028895   -2.8192247386   -1.9963544737
   C    -3.8623716482   -2.5095909890   -2.0791986907
   C    -5.9003889699   -1.9642932188    1.5410637282
   C    -7.2671174392   -2.8055395733   -0.7140030128
   C    -7.2676674375   -2.0676776641    1.5569476647
   C    -7.9587734337   -2.5312113216    0.4352300319
   H    -4.2129609832   -3.1361361933    2.9006845312
   H    -2.7589576665   -2.8731832508    4.8342531944
   H    -0.5313461070   -1.8307399656    4.5977204168
   H     0.2922334855   -1.2368606926    2.3413293442
   H    -1.3281132999   -1.7570997001   -2.0349565080
   H     0.0231306028   -1.2163697404   -0.0418955870
   H    -5.7383130028   -3.1165785815   -2.8712706375
   H    -3.3466549230   -2.5221435455   -3.0289714086
   H    -5.3978166738   -1.5342343475    2.3923102700
   H    -7.7908785704   -3.1004181414   -1.6126092490
   H    -7.8178769077   -1.7729843570    2.4387421527
   H    -9.0339844121   -2.6298264141    0.4667984045
   C     3.3484807516   -1.2037159033    1.0432468520
   C     3.2901902774   -0.7694838946    2.3421998739
   C     4.4501288353   -0.4029988324    3.0249994121
   C     5.6625131296   -0.5620743595    2.4128907167
   C     5.7483945541   -1.0086808725    1.0836216451
   C     4.5657738362   -1.2505567924    0.3376326499
   C     4.6791134073   -1.6055489692   -1.0513861514
   C     5.9429549706   -1.9940344752   -1.5311964815
   C     7.1010466231   -1.8204703621   -0.7308838980
   C     7.0149979345   -1.2759682666    0.5055886441
   C     3.5899104962   -1.5714307892   -1.9892990894
   C     3.7475994059   -2.1770391937   -3.2627173558
   C     5.0068962039   -2.7101756995   -3.6384530861
   C     6.0786964489   -2.5612903074   -2.8249700723
   C     2.3927497729   -0.8708292579   -1.7629336004
   C     2.6736540725   -2.1965053469   -4.1693555829
   C     1.3718378356   -0.8683017454   -2.6773937301
   C     1.4910397886   -1.5734733506   -3.8757338397
   H     2.4505174701   -1.5801649219    0.5812885834
   H     2.3417966860   -0.7249458291    2.8561906372
   H     4.3867964550   -0.0448754417    4.0416548268
   H     6.5794725265   -0.3626447798    2.9496501853
   H     8.0578047770   -2.1024315626   -1.1482699615
   H     7.9019133584   -1.0851675080    1.0933866725
   H     5.1016699346   -3.1856287698   -4.6048243426
   H     7.0599782136   -2.8921302207   -3.1360648826
   H     2.3025771011   -0.2631802960   -0.8802858416
   H     2.8119131293   -2.6929430393   -5.1203490125
   H     0.4749846456   -0.3003548520   -2.4799477311
   H     0.6701634372   -1.5876113396   -4.5782511926
