# Supplementary material for: Evolution of the ionisation energy with the stepwise growth of chiral clusters of [4]helicene
Source: Nat Commun. 2024 Jun 10;15:4928. doi: 10.1038/s41467-024-48778-0 (PMC11164862; doi:10.1038/s41467-024-48778-0)
Supplement: Supplementary file 4 — Supplementary Data 1 [file 41467_2024_48778_MOESM4_ESM.zip › StructuresBelow210wvnThr/PPPPP.trj]

150
 structure 0 [0, 1, 2] Energy =    0.0000000000 wvn
   C     7.5034075565   -0.4401218423   -1.5597244096
   C     7.9198038806   -1.0622219852   -2.7088136903
   C     8.1411996735   -2.4408615248   -2.7292058768
   C     7.8581138618   -3.1820271234   -1.6138413271
   C     7.3952714810   -2.5713922566   -0.4358308956
   C     7.2903981020   -1.1581944539   -0.3680530582
   C     6.8839322116   -0.5469678027    0.8675367526
   C     6.3076724715   -1.3671140943    1.8523466271
   C     6.3830072444   -2.7790159751    1.7361708664
   C     6.9766979430   -3.3599478857    0.6662628614
   C     7.0347821070    0.8514316747    1.1621340369
   C     6.3053255326    1.4100686032    2.2432578526
   C     5.5785086660    0.5578699181    3.1127819018
   C     5.6516739173   -0.7868364056    2.9683302225
   C     7.9533465365    1.6893505955    0.5017283229
   C     6.3721500030    2.7919466603    2.4880971318
   C     8.0296323854    3.0292143839    0.7850989575
   C     7.1968142346    3.5988728898    1.7515193586
   H     7.2891200962    0.6160973434   -1.5907675041
   H     8.0681050542   -0.4842354469   -3.6095819722
   H     8.4954594604   -2.9168550753   -3.6318469510
   H     7.9608858852   -4.2580331655   -1.6302369501
   H     5.9821540162   -3.3772998456    2.5417962892
   H     7.0892677108   -4.4330421052    0.6047314007
   H     5.0190434559    1.0028519312    3.9228468277
   H     5.1806434888   -1.4475913730    3.6819870585
   H     8.6549957888    1.2609227486   -0.1968454480
   H     5.7751248724    3.2018813991    3.2901627855
   H     8.7491467160    3.6478887558    0.2685225399
   H     7.2429546218    4.6603768382    1.9446866399
   C    -4.1854086077   -0.1860819439    2.2177784189
   C    -4.5749504228   -0.9199081796    3.3087740662
   C    -4.7458624412   -2.3021263973    3.2122648526
   C    -4.4365337978   -2.9310715177    2.0370027801
   C    -4.0045154513   -2.2037082040    0.9150627829
   C    -3.9555389641   -0.7867632587    0.9651528211
   C    -3.5791905032   -0.0572901253   -0.2150668979
   C    -3.0119869874   -0.7767021446   -1.2807518013
   C    -3.0114491358   -2.1943236722   -1.2733106119
   C    -3.5532783097   -2.8848384129   -0.2431360561
   C    -3.7369628652    1.3628667416   -0.3741374397
   C    -3.0504675588    2.0205643479   -1.4265736767
   C    -2.3701221992    1.2569069034   -2.4071667989
   C    -2.4265479303   -0.0951387997   -2.3777011536
   C    -4.6134114869    2.1455709914    0.3998696828
   C    -3.1112267585    3.4200881276   -1.5368764792
   C    -4.6883900894    3.5061441776    0.2497264564
   C    -3.8933425152    4.1609023049   -0.6932774745
   H    -3.9952053072    0.8665499094    2.3439709487
   H    -4.7388975320   -0.4274967192    4.2566869219
   H    -5.0786954205   -2.8669160061    4.0704396934
   H    -4.4961686028   -4.0075346348    1.9593559562
   H    -2.5825520108   -2.7070514253   -2.1228218170
   H    -3.6001382005   -3.9643602503   -0.2569443673
   H    -1.8614437534    1.7799591261   -3.2048457375
   H    -1.9937029967   -0.6889441793   -3.1697885441
   H    -5.2895672819    1.6609366327    1.0827807546
   H    -2.5421519011    3.8990423576   -2.3212635967
   H    -5.3791381978    4.0760585428    0.8545525807
   H    -3.9361879633    5.2364936108   -0.7833734183
   C     0.6446646687   -0.6649520080   -2.3176805343
   C     1.0115850379   -1.7566553173   -3.0620975958
   C     1.0818242810   -3.0234036365   -2.4797392587
   C     0.6944492536   -3.1797034761   -1.1766739382
   C     0.2931044291   -2.0791715608   -0.4008822171
   C     0.3508810533   -0.7703126526   -0.9444516813
   C     0.0137726985    0.3497184280   -0.1085898505
   C    -0.6186139331    0.0890968102    1.1192758327
   C    -0.7279700037   -1.2384059158    1.6061288080
   C    -0.2287480276   -2.2800570161    0.9017727136
   C     0.2797057550    1.7214233475   -0.4465277023
   C    -0.3580465511    2.7518427295    0.2906549420
   C    -1.1083603424    2.4283227501    1.4483941050
   C    -1.1593448734    1.1496732760    1.8892301808
   C     1.2188456677    2.1205637651   -1.4161529839
   C    -0.1808072619    4.0948077318   -0.0838504573
   C     1.4019094631    3.4392450532   -1.7429233482
   C     0.6623704484    4.4378255435   -1.1052981487
   H     0.5193099281    0.2815443856   -2.8164180641
   H     1.2322111378   -1.6403505368   -4.1135438145
   H     1.3959649138   -3.8721901890   -3.0690016332
   H     0.6689984822   -4.1618886999   -0.7261325198
   H    -1.2046034763   -1.3935855743    2.5640062817
   H    -0.2679837778   -3.2870410898    1.2918873852
   H    -1.5832769873    3.2299044290    1.9963983717
   H    -1.6396881235    0.9005854774    2.8242660934
   H     1.8559852385    1.3805232065   -1.8686011967
   H    -0.7092898899    4.8567111036    0.4717958204
   H     2.1371674783    3.7113667806   -2.4863677400
   H     0.7945228059    5.4719551644   -1.3880702642
   C     4.0853548653   -0.5242257996   -2.0131665342
   C     4.4877916390   -1.4067552970   -2.9824433386
   C     4.6450831244   -2.7616286387   -2.6882804919
   C     4.3088452585   -3.2175946818   -1.4428387423
   C     3.8643322385   -2.3367987103   -0.4432935801
   C     3.8318334258   -0.9412285122   -0.6931767282
   C     3.4538696683   -0.0500875652    0.3700104838
   C     2.8351770730   -0.6038052721    1.5038068353
   C     2.8217608622   -2.0083788311    1.6971635294
   C     3.3886255318   -2.8412689946    0.7929706255
   C     3.6743315700    1.3698684139    0.3527859659
   C     3.0036727934    2.1857376917    1.2997512981
   C     2.2432042270    1.5835950731    2.3327590605
   C     2.2251105206    0.2367428346    2.4691155829
   C     4.6022790024    2.0037408157   -0.4944199623
   C     3.1485969522    3.5821742445    1.2468523614
   C     4.7527875337    3.3659758558   -0.5054033648
   C     3.9870844355    4.1711774212    0.3404355057
   H     3.9109920606    0.5023593260   -2.2920635935
   H     4.6725906441   -1.0536873396   -3.9867060125
   H     4.9889628292   -3.4437423778   -3.4517281958
   H     4.3551115813   -4.2729695396   -1.2142607114
   H     2.3748978577   -2.3922246913    2.6033409351
   H     3.4337438522   -3.9071063191    0.9654892923
   H     1.7261461806    2.2230280824    3.0338731624
   H     1.7192802758   -0.2297220900    3.3024506573
   H     5.2520699901    1.4025278143   -1.1072432636
   H     2.5966262285    4.1830497939    1.9558506995
   H     5.4807694159    3.8210390073   -1.1615441492
   H     4.0932058278    5.2454699637    0.3053273604
   C    -7.9370809292    1.6839794749   -0.5130644523
   C    -7.9398334724    2.9611689896   -1.0128138607
   C    -7.1054274720    3.3086848126   -2.0781159859
   C    -6.3594818248    2.3384563845   -2.6907134492
   C    -6.3703715055    1.0138529857   -2.2218849378
   C    -7.0929579573    0.6903028310   -1.0445372950
   C    -7.0106877973   -0.6454503042   -0.5207001039
   C    -6.5143326395   -1.6528636745   -1.3656732577
   C    -5.8748875992   -1.3105541335   -2.5847255158
   C    -5.7315099735   -0.0163352465   -2.9574675315
   C    -7.4058154952   -1.0143339708    0.8112604009
   C    -7.5762160091   -2.3875380386    1.1246307380
   C    -7.2319116527   -3.3747137379    0.1659302325
   C    -6.6518304768   -3.0178011223   -1.0045847368
   C    -7.5453186961   -0.0935457205    1.8669009749
   C    -8.0286501482   -2.7630874244    2.4009946711
   C    -7.9538146835   -0.4873529051    3.1153535825
   C    -8.2399313205   -1.8284373151    3.3787560128
   H    -8.6415076592    1.4231292152    0.2613011198
   H    -8.6034114563    3.7022143205   -0.5906512389
   H    -7.0915917054    4.3250902816   -2.4430749300
   H    -5.7668676337    2.5701391912   -3.5642348536
   H    -5.4718174018   -2.1097933121   -3.1900141052
   H    -5.1824929730    0.2504625624   -3.8488229594
   H    -7.3901619108   -4.4140908040    0.4165260046
   H    -6.3066139161   -3.7658140072   -1.7041492604
   H    -7.2797916727    0.9394996277    1.7115358686
   H    -8.1822694999   -3.8135495224    2.6046816330
   H    -8.0446387571    0.2435206282    3.9060933924
   H    -8.5869842517   -2.1241532795    4.3580854894
150
 structure 3 [3, 4] Energy =  140.8074040646 wvn
   C     3.1133174225    1.5754247558   -1.3646119697
   C     3.1863083165    2.9069029540   -1.6824267662
   C     3.4987109541    3.8534710033   -0.7053276538
   C     3.6544372363    3.4485232452    0.5923372869
   C     3.5618828654    2.0919448401    0.9455646019
   C     3.3675446944    1.1117421408   -0.0602148368
   C     3.3401177793   -0.2757438919    0.3127187622
   C     3.1867378691   -0.5863392585    1.6746253848
   C     3.3406728931    0.4232192809    2.6588346902
   C     3.5988539837    1.7049095886    2.3086916667
   C     3.4702172407   -1.3663157141   -0.6133814468
   C     3.1424329752   -2.6785045933   -0.1870645913
   C     2.7964587315   -2.9124647894    1.1670591521
   C     2.8887798837   -1.9137194217    2.0758441511
   C     4.0146698172   -1.2278568378   -1.9032029342
   C     3.2240334657   -3.7493358220   -1.0915939915
   C     4.1085374470   -2.2932827885   -2.7610695349
   C     3.6756479979   -3.5613351593   -2.3696566185
   H     2.7957849178    0.8794924690   -2.1232251573
   H     2.9777536870    3.2302168804   -2.6918807801
   H     3.5721692151    4.8978593516   -0.9711861119
   H     3.8275445190    4.1708440645    1.3777110746
   H     3.2779215204    0.1346033544    3.6988867984
   H     3.7794352939    2.4629585271    3.0569689596
   H     2.5191678506   -3.9139862983    1.4625201248
   H     2.7159125643   -2.1010124552    3.1262894544
   H     4.4334187656   -0.2812740848   -2.2033431191
   H     2.9465063864   -4.7354252075   -0.7470606216
   H     4.5400067730   -2.1543085019   -3.7419919790
   H     3.7380969821   -4.3906243106   -3.0592109096
   C     0.4293232135   -1.1029558890   -1.6401544682
   C     0.3765129626   -2.3841688376   -2.1242315716
   C    -0.0495429363   -3.4333840987   -1.3081843077
   C    -0.3244555126   -3.1873860807    0.0091669518
   C    -0.2393043183   -1.8885698111    0.5370318649
   C     0.0525927990   -0.7972826883   -0.3192689859
   C     0.0445126989    0.5342654048    0.2206979833
   C     0.0859206792    0.6765387115    1.6180127476
   C    -0.1264671942   -0.4472074939    2.4561723732
   C    -0.3696777723   -1.6712503924    1.9317127835
   C    -0.0184878493    1.7274646555   -0.5755960846
   C     0.2567577123    2.9792093441    0.0311193559
   C     0.4775855813    3.0491620137    1.4290620653
   C     0.3267127897    1.9464312497    2.1999314895
   C    -0.4492021122    1.7451712454   -1.9155357461
   C     0.2495420444    4.1499307736   -0.7456875132
   C    -0.4737368594    2.9036558266   -2.6472024751
   C    -0.0821252112    4.1150003300   -2.0725790522
   H     0.8248576994   -0.3251156870   -2.2723751425
   H     0.6841377438   -2.5879599173   -3.1393633110
   H    -0.1154027260   -4.4346038864   -1.7072219156
   H    -0.5874335188   -3.9966522339    0.6755335037
   H    -0.1282586023   -0.2907715385    3.5257669915
   H    -0.6004244344   -2.5157724744    2.5647847980
   H     0.7102561201    4.0091353835    1.8675469511
   H     0.4083224177    2.0062868469    3.2759598805
   H    -0.8280364549    0.8406218138   -2.3613938543
   H     0.4891819434    5.0879922697   -0.2646869337
   H    -0.8158958615    2.8845410911   -3.6718953058
   H    -0.0862036321    5.0190484938   -2.6636424428
   C    -6.2294619114    1.5929167954    1.2719042026
   C    -6.1297192947    2.9170364735    1.6142864566
   C    -6.4842114207    3.9151333151    0.7048887698
   C    -6.8619531814    3.5645643059   -0.5633486830
   C    -6.9429111488    2.2158074782   -0.9472632641
   C    -6.6964973640    1.1946184490    0.0061168241
   C    -6.8354549774   -0.1799665487   -0.3901118414
   C    -6.8952252868   -0.4660058467   -1.7651163866
   C    -7.1029868041    0.5799852212   -2.7020700809
   C    -7.2041271671    1.8684998238   -2.2977301803
   C    -6.9282772530   -1.2794239792    0.5299699970
   C    -6.7552021965   -2.6012333152    0.0448293509
   C    -6.6228441285   -2.8276818215   -1.3488575698
   C    -6.7624168346   -1.8024220359   -2.2223603471
   C    -7.3000836166   -1.1326060326    1.8802085385
   C    -6.7865326369   -3.6834500687    0.9409281981
   C    -7.3493162592   -2.2074718380    2.7305625050
   C    -7.0479958879   -3.4917545927    2.2708438698
   H    -5.8756214671    0.8475160643    1.9649053008
   H    -5.7559102892    3.1911879986    2.5899771809
   H    -6.4196158068    4.9544310984    0.9914055825
   H    -7.0763266672    4.3243960720   -1.3015750947
   H    -7.2089725379    0.3150258393   -3.7448844645
   H    -7.4221545204    2.6593300610   -3.0009865563
   H    -6.4704053305   -3.8387734649   -1.6969775354
   H    -6.7528573580   -1.9788149327   -3.2888160999
   H    -7.6172556896   -0.1673180830    2.2414066334
   H    -6.6271010503   -4.6786559262    0.5500912253
   H    -7.6438225790   -2.0651453790    3.7604026318
   H    -7.0706677835   -4.3281225761    2.9544802640
   C     7.2078178316    0.4503815279    2.7994979555
   C     7.2311506490    1.2885596742    3.8846332623
   C     6.9523491352    2.6495898047    3.7370430290
   C     6.7438816699    3.1595456872    2.4838294061
   C     6.7453912852    2.3256566476    1.3524705509
   C     6.8893881946    0.9234929498    1.5120941580
   C     6.8265944043    0.0784385569    0.3523378885
   C     6.9438569136    0.6836314809   -0.9107964460
   C     6.8404959905    2.0925529472   -1.0387180245
   C     6.6743842297    2.8812467333    0.0496287826
   C     6.6666707018   -1.3487949071    0.4035255607
   C     6.9567764212   -2.1168351483   -0.7531460338
   C     7.2769208778   -1.4606548932   -1.9695884265
   C     7.1891279106   -0.1121160594   -2.0605435182
   C     6.1406833821   -2.0296242003    1.5164668898
   C     6.8600341976   -3.5172897672   -0.7034791033
   C     6.0247058899   -3.3958097535    1.5298014134
   C     6.4229953676   -4.1535575422    0.4269269115
   H     7.5041991508   -0.5784659171    2.9282518096
   H     7.4865781175    0.8989850652    4.8596079170
   H     6.9519987473    3.2965215138    4.6023686080
   H     6.6037247241    4.2219584656    2.3398558335
   H     6.8761931054    2.5194945736   -2.0310326763
   H     6.5491844590    3.9493547192   -0.0515205055
   H     7.5269181062   -2.0635243216   -2.8307344887
   H     7.3382912257    0.3916533285   -3.0055096274
   H     5.7566621957   -1.4647074388    2.3499143389
   H     7.1101635110   -4.0834271255   -1.5895561288
   H     5.6056165382   -3.8894020414    2.3942555092
   H     6.3465306555   -5.2304229493    0.4559159306
   C    -3.9185017741    1.3097331735   -2.0626728071
   C    -3.9775968225    2.5403183321   -2.6644034797
   C    -3.5835930445    3.6882004500   -1.9752553072
   C    -3.2090535789    3.5865929915   -0.6630889928
   C    -3.1674179771    2.3410139982   -0.0169530906
   C    -3.4532938290    1.1572394700   -0.7440878911
   C    -3.3630721210   -0.1126465346   -0.0777186254
   C    -3.3068179539   -0.1140784883    1.3261468427
   C    -3.0569428172    1.0911350908    2.0314725164
   C    -2.9144352055    2.2666197347    1.3757549309
   C    -3.3342478242   -1.3810553568   -0.7518228104
   C    -3.5680430275   -2.5646581470   -0.0063141196
   C    -3.7012089931   -2.4934589987    1.4030845575
   C    -3.5006518872   -1.3198459367    2.0471396628
   C    -2.9816879895   -1.5360551058   -2.1050119855
   C    -3.6048272143   -3.8075915694   -0.6598732484
   C    -2.9973518715   -2.7631452650   -2.7161592489
   C    -3.3527289216   -3.9081850540   -2.0009842919
   H    -4.3048567738    0.4535705405   -2.5909787945
   H    -4.3512789126    2.6248507942   -3.6746703041
   H    -3.6167968047    4.6505428629   -2.4646321408
   H    -2.9626324230    4.4703597698   -0.0923104584
   H    -2.9584719535    1.0399849554    3.1066888302
   H    -2.6666901705    3.1756766742    1.9040285134
   H    -3.9075270077   -3.4018160383    1.9504142956
   H    -3.5135284935   -1.2711868644    3.1270063185
   H    -2.6312388798   -0.6837120205   -2.6636557482
   H    -3.8116907686   -4.6908524376   -0.0718072665
   H    -2.7146881327   -2.8489660436   -3.7554060848
   H    -3.3828341146   -4.8671414983   -2.4977835156
