# Supplementary material for: Evolution of the ionisation energy with the stepwise growth of chiral clusters of [4]helicene
Source: Nat Commun. 2024 Jun 10;15:4928. doi: 10.1038/s41467-024-48778-0 (PMC11164862; doi:10.1038/s41467-024-48778-0)
Supplement: Supplementary file 4 — Supplementary Data 1 [file 41467_2024_48778_MOESM4_ESM.zip › StructuresBelow210wvnThr/PPPPPMM.trj]

210
 structure 0 [0, 1] Energy =    0.0000000000 wvn
   C     3.1767944826    6.2835693336   -1.2941710318
   C     2.4055230721    6.6831566204   -2.3555126849
   C     1.0394643329    6.3929838989   -2.3897267809
   C     0.4544117083    5.7869466117   -1.3109283141
   C     1.2180430070    5.3991222424   -0.1968920181
   C     2.6267828477    5.5621795921   -0.2176435575
   C     3.4010783602    5.0889628552    0.8964322735
   C     2.7221035717    4.7900418195    2.0902038342
   C     1.3065100523    4.6929721938    2.0995607833
   C     0.5850068716    4.9100199862    0.9742761968
   C     4.8258249505    4.9055770440    0.8669240951
   C     5.5273551136    4.7503522001    2.0896204273
   C     4.8034535214    4.6395107464    3.3041327366
   C     3.4501170721    4.5817613293    3.2897162730
   C     5.5656730592    4.7668452640   -0.3224891598
   C     6.9283817333    4.6385124285    2.0809492195
   C     6.9275792695    4.6110340333   -0.3060295310
   C     7.6252194014    4.5921694492    0.9039495567
   H     4.2116638324    6.5850370944   -1.2573302038
   H     2.8534728961    7.2414611051   -3.1649532721
   H     0.4474445697    6.6894607321   -3.2433477832
   H    -0.6122268326    5.6147090840   -1.2877656101
   H     0.8203746057    4.4063105031    3.0214498932
   H    -0.4860127762    4.7691423201    0.9639368423
   H     5.3565825755    4.5414757363    4.2274887460
   H     2.8928500340    4.4063140300    4.1992875438
   H     5.0432748781    4.7174173354   -1.2633097972
   H     7.4441015908    4.5577749071    3.0276098576
   H     7.4664634537    4.4852825188   -1.2339584092
   H     8.7009935516    4.4970443534    0.9035399766
   C     4.2464691987   -5.6556215543   -1.6851523771
   C     5.3568327492   -5.8551649078   -2.4644608755
   C     6.6375472929   -5.6919300070   -1.9315706744
   C     6.7801710217   -5.4123841718   -0.5992341426
   C     5.6578403032   -5.2332045178    0.2269670292
   C     4.3563562183   -5.2688666974   -0.3358788165
   C     3.2235092536   -5.0264285312    0.5132247338
   C     3.4177407170   -5.0825842839    1.9044073566
   C     4.7300650544   -5.1011004195    2.4414011470
   C     5.8138443337   -5.0929458805    1.6294067808
   C     1.9042783721   -4.7247594521    0.0281249408
   C     0.8042667826   -4.8126572901    0.9207688240
   C     1.0359121181   -5.0663948947    2.2982836404
   C     2.3010106720   -5.1195033052    2.7791301838
   C     1.6460190057   -4.2355797466   -1.2663718153
   C    -0.4980587258   -4.5714900740    0.4493149550
   C     0.3692048090   -3.9683342009   -1.6906390825
   C    -0.7206615098   -4.1763442461   -0.8426423077
   H     3.2735173747   -5.8643155091   -2.1007167934
   H     5.2421466748   -6.1597317492   -3.4946392897
   H     7.5044824868   -5.8339417540   -2.5602067009
   H     7.7622097766   -5.3543390802   -0.1515417295
   H     4.8418635628   -5.0870394684    3.5161195082
   H     6.8140116886   -5.0444879698    2.0349548857
   H     0.1836400816   -5.1519269254    2.9581911986
   H     2.4881515645   -5.2192453108    3.8389393655
   H     2.4694148956   -4.0014482483   -1.9197514406
   H    -1.3222799755   -4.6710606238    1.1418697220
   H     0.2093355160   -3.5757313512   -2.6838991448
   H    -1.7248923395   -3.9887119000   -1.1929538104
   C     6.0613885842    0.9804848623   -1.7544349505
   C     7.3447997676    0.7512281374   -2.1797395038
   C     8.4169779084    0.8610182772   -1.2912621820
   C     8.1700051152    1.1031751981    0.0334256713
   C     6.8603221110    1.3029349291    0.5003444983
   C     5.7852144178    1.3412097987   -0.4226989486
   C     4.4673056444    1.6469570119    0.0569213261
   C     4.2287381493    1.5397496816    1.4373958976
   C     5.3168045722    1.4258302342    2.3391596422
   C     6.5937034206    1.4004041320    1.8894895370
   C     3.3852034666    2.0706766385   -0.7859843238
   C     2.0669643730    2.0723185841   -0.2633945256
   C     1.8480369202    1.7472070431    1.1004389535
   C     2.9001374501    1.5584701631    1.9325376649
   C     3.5642793470    2.5850912990   -2.0837136784
   C     0.9907023347    2.4303292041   -1.0898757848
   C     2.4979985529    2.9563890421   -2.8620593509
   C     1.1939009287    2.8398875769   -2.3798035457
   H     5.2444499541    0.8128721484   -2.4385350147
   H     7.5268626895    0.4664672691   -3.2059872807
   H     9.4268782235    0.7080461323   -1.6435584820
   H     8.9802208866    1.1153990169    0.7489374645
   H     5.0988314113    1.4033339030    3.3970200932
   H     7.4272802671    1.3884014392    2.5768153853
   H     0.8321174779    1.7078755404    1.4653139326
   H     2.7482001565    1.3940058131    2.9895910938
   H     4.5625222253    2.7381889998   -2.4610575480
   H    -0.0038625449    2.4010617155   -0.6747283740
   H     2.6685011719    3.3560788007   -3.8513268998
   H     0.3568882552    3.1097137105   -3.0058163447
   C    -5.6541723796   -2.0754090311   -1.8914358381
   C    -5.4886965937   -3.3435945676   -2.3871736426
   C    -4.7550743159   -4.2941577394   -1.6750163706
   C    -4.2712114484   -3.9750602430   -0.4343750889
   C    -4.4497376587   -2.6898624015    0.1050779471
   C    -5.0829718925   -1.6816467728   -0.6678289238
   C    -5.1916051880   -0.3542223322   -0.1281477320
   C    -4.9718983859   -0.1853195858    1.2492160210
   C    -4.3877153572   -1.2284200853    2.0120801431
   C    -4.0567950433   -2.4093835694    1.4388278029
   C    -5.4996102617    0.8122144504   -0.9077121807
   C    -5.8821892192    2.0051410715   -0.2421919632
   C    -5.8405320539    2.0639075052    1.1733392443
   C    -5.3304710314    1.0305048710    1.8836764316
   C    -5.3419650287    0.8758363569   -2.3045150957
   C    -6.2402704984    3.1385889978   -0.9902275283
   C    -5.6698462944    2.0044904588   -3.0109000095
   C    -6.1630029793    3.1349720625   -2.3566477617
   H    -6.2829202753   -1.3865791655   -2.4318245819
   H    -5.9442239607   -3.6163941807   -3.3280663415
   H    -4.6112177131   -5.2840181588   -2.0834519517
   H    -3.7708870730   -4.7225507528    0.1654246352
   H    -4.1764364270   -1.0399878912    3.0546083250
   H    -3.5478746795   -3.1780073273    2.0027583258
   H    -6.1690764819    2.9692907153    1.6627776302
   H    -5.2093802705    1.0993480550    2.9549555594
   H    -4.8937578052    0.0464344238   -2.8272365870
   H    -6.5591619429    4.0250655434   -0.4604932656
   H    -5.5295179010    2.0244625382   -4.0821147499
   H    -6.4401857153    4.0104915261   -2.9253049872
   C    -8.7976795672   -2.3064612714   -0.4587247461
   C    -8.5363927778   -3.6075931124   -0.8046597613
   C    -7.7219315793   -4.4065727792    0.0006706401
   C    -7.2637624362   -3.9119441557    1.1919337640
   C    -7.5502512838   -2.5943875695    1.5865990820
   C    -8.2489912446   -1.7325387318    0.7035325004
   C    -8.4550671255   -0.3627283801    1.0844817387
   C    -8.2707808922   -0.0193584902    2.4350323584
   C    -7.6429590682   -0.9315492700    3.3219105313
   C    -7.2170620388   -2.1425238751    2.8892752277
   C    -8.8327240926    0.6765885068    0.1685271753
   C    -9.2981563389    1.9142929846    0.6817677453
   C    -9.2710976732    2.1488103048    2.0804757914
   C    -8.7091566725    1.2415464028    2.9149313548
   C    -8.6703596377    0.5766300142   -1.2261468855
   C    -9.7250106570    2.9201067019   -0.2026824812
   C    -9.0649841790    1.5835921009   -2.0681690364
   C    -9.6361528260    2.7520017728   -1.5581522657
   H    -9.4894691367   -1.7344861956   -1.0568388373
   H    -8.9763966786   -4.0247788414   -1.6987817770
   H    -7.4986013133   -5.4205569458   -0.2960942134
   H    -6.6976963081   -4.5400132432    1.8651386156
   H    -7.4804427863   -0.6192828995    4.3440344368
   H    -6.6795677832   -2.8124303367    3.5449184420
   H    -9.6549155615    3.0874730303    2.4547783893
   H    -8.6058135349    1.4497522233    3.9706907021
   H    -8.1705333648   -0.2839512049   -1.6382516156
   H   -10.1041808777    3.8441232587    0.2114837155
   H    -8.9190041543    1.4813786355   -3.1335808075
   H    -9.9650544716    3.5298089615   -2.2315280176
   C    -2.1576383032   -0.7582706958   -1.6390066718
   C    -2.1678966815   -1.2066946914   -2.9352814575
   C    -2.1495427848   -0.3019659477   -3.9996484602
   C    -2.2235062004    1.0410020984   -3.7418630831
   C    -2.2708247363    1.5222257476   -2.4223900567
   C    -2.1376230850    0.6162245088   -1.3390379213
   C    -2.0841053607    1.1355023632    0.0007976098
   C    -2.5048000265    2.4615345646    0.2089287553
   C    -2.7300354575    3.3224345653   -0.8967877922
   C    -2.5312589485    2.8928940654   -2.1652777166
   C    -1.6077026260    0.3879849563    1.1310839210
   C    -1.8455614629    0.8914964430    2.4372422292
   C    -2.4201914211    2.1770226265    2.6031153595
   C    -2.6775459211    2.9569595440    1.5261424392
   C    -0.8197981964   -0.7747656542    1.0236962562
   C    -1.4567556957    0.1376301620    3.5583934877
   C    -0.4342889669   -1.4815413537    2.1333286185
   C    -0.7919932409   -1.0500367132    3.4127062646
   H    -2.2282831485   -1.4753038513   -0.8384174154
   H    -2.2049790431   -2.2674910184   -3.1354904735
   H    -2.1251477643   -0.6655375091   -5.0169903317
   H    -2.2842807247    1.7529668820   -4.5531197185
   H    -3.0283391342    4.3420803746   -0.6968008955
   H    -2.6331869878    3.5668798354   -3.0037610640
   H    -2.5982211818    2.5384732762    3.6061578881
   H    -3.0454693871    3.9661467631    1.6480955188
   H    -0.4576143068   -1.0960470391    0.0609649431
   H    -1.6760686330    0.5278037584    4.5429579491
   H     0.1617812208   -2.3735007115    2.0148366633
   H    -0.5044687673   -1.6289669729    4.2787817921
   C     3.3004212386   -1.9295179823    1.4659569080
   C     3.1845537258   -1.8489857533    2.8298911462
   C     4.3163737051   -1.7064296561    3.6334673859
   C     5.5546883552   -1.7218326815    3.0518115008
   C     5.6993795306   -1.8201704695    1.6580623562
   C     4.5507850068   -1.8443986339    0.8254872595
   C     4.7254887499   -1.8770020282   -0.6013783500
   C     6.0041658844   -2.1825356926   -1.0999545287
   C     7.1270020670   -2.2039428332   -0.2352829602
   C     6.9895511430   -1.9562409102    1.0875626121
   C     3.6827349928   -1.6055726886   -1.5541096278
   C     3.8897060463   -1.9412512324   -2.9190377765
   C     5.1532836265   -2.4243744801   -3.3439531985
   C     6.1904040805   -2.4699973079   -2.4756432071
   C     2.4881730600   -0.9313532374   -1.2378820136
   C     2.8615721550   -1.7363187801   -3.8565705135
   C     1.5140293869   -0.7105576393   -2.1774758829
   C     1.6799748727   -1.1491372002   -3.4919236746
   H     2.4143997089   -2.1251418541    0.8859167606
   H     2.2089470054   -1.9126978786    3.2879206501
   H     4.2121424272   -1.6278129355    4.7062138424
   H     6.4478440195   -1.6814538757    3.6595173553
   H     8.0991382485   -2.3896422151   -0.6688125238
   H     7.8500384369   -1.9128700620    1.7398632306
   H     5.2808013205   -2.6962452639   -4.3822672203
   H     7.1794738972   -2.7517427073   -2.8066345365
   H     2.3534042756   -0.5202695583   -0.2527329642
   H     3.0372716266   -2.0285326869   -4.8828617398
   H     0.6176543730   -0.1727579242   -1.9084430192
   H     0.8941059159   -0.9852024697   -4.2147355162
