# Supplementary material for: Evolution of the ionisation energy with the stepwise growth of chiral clusters of [4]helicene
Source: Nat Commun. 2024 Jun 10;15:4928. doi: 10.1038/s41467-024-48778-0 (PMC11164862; doi:10.1038/s41467-024-48778-0)
Supplement: Supplementary file 4 — Supplementary Data 1 [file 41467_2024_48778_MOESM4_ESM.zip › StructuresBelow210wvnThr/PPPPPP.trj]

180
 structure 0 [0, 1] Energy =    0.0000000000 wvn
   C    -3.5976169942    0.5333230942    2.0152218047
   C    -4.0584437060    1.8245893762    2.0561241887
   C    -5.3891066082    2.0951159738    2.3827207326
   C    -6.2105554510    1.0653772789    2.7549345458
   C    -5.7529219715   -0.2635086571    2.7498598298
   C    -4.4460785463   -0.5578635835    2.2830124873
   C    -4.0242057462   -1.9294029740    2.2084703120
   C    -4.7895454244   -2.8932911092    2.8879279448
   C    -6.0686285827   -2.5570118393    3.4006184887
   C    -6.5655015346   -1.3040575125    3.2676174346
   C    -2.8709085035   -2.3781922995    1.4787237273
   C    -2.3668594828   -3.6828335670    1.7171693718
   C    -3.0797831679   -4.5662035142    2.5673407885
   C    -4.2865405139   -4.2076865260    3.0670021298
   C    -2.2670469557   -1.6338115924    0.4481874941
   C    -1.2091613967   -4.1185342095    1.0495603891
   C    -1.1669186812   -2.0998368413   -0.2234429133
   C    -0.6061092713   -3.3363587026    0.1026944781
   H    -2.5479879928    0.3611590878    1.8375162015
   H    -3.3834525245    2.6451149456    1.8603932373
   H    -5.7469346399    3.1144992642    2.3856800644
   H    -7.2206845154    1.2614389489    3.0865196114
   H    -6.6488203719   -3.3359963051    3.8752800661
   H    -7.5629810222   -1.0608455138    3.6051711656
   H    -2.6694235173   -5.5488229235    2.7527241105
   H    -4.8797627941   -4.9072803451    3.6389653236
   H    -2.7177259140   -0.7084173074    0.1295156724
   H    -0.8267126830   -5.1054059751    1.2707206185
   H    -0.7434671022   -1.5171420760   -1.0267416800
   H     0.2619576070   -3.6909972062   -0.4343274855
   C    -3.5398214701   -1.1759166126   -3.8263015125
   C    -2.7050794288   -0.7702007324   -4.8365494339
   C    -1.4912894870   -1.4250388933   -5.0613992912
   C    -1.1859130583   -2.5430477251   -4.3321832104
   C    -2.0482044058   -3.0066124629   -3.3228337130
   C    -3.2062268869   -2.2576315560   -2.9885423821
   C    -4.0318360087   -2.6986798597   -1.8986236684
   C    -3.8565981798   -4.0106394919   -1.4259803568
   C    -2.7301983760   -4.7691985281   -1.8349326329
   C    -1.8138499986   -4.2537070732   -2.6896002181
   C    -5.0348779298   -1.8819503509   -1.2730292810
   C    -6.0164834176   -2.5020584732   -0.4589758961
   C    -5.8926009175   -3.8778598581   -0.1369033463
   C    -4.8071637594   -4.5804977893   -0.5403581473
   C    -5.0490275779   -0.4753627302   -1.3420512043
   C    -7.0698176044   -1.7351127197    0.0673693311
   C    -6.0612720455    0.2573596657   -0.7775531856
   C    -7.1124279005   -0.3789916043   -0.1138678459
   H    -4.4994379720   -0.6957569450   -3.7154832108
   H    -2.9967791316    0.0513690094   -5.4752015625
   H    -0.8265046019   -1.0776151790   -5.8386080883
   H    -0.2897122916   -3.1089191525   -4.5457642193
   H    -2.6055480253   -5.7588564533   -1.4192685014
   H    -0.9216323198   -4.8039648563   -2.9502570586
   H    -6.6512796620   -4.3313919588    0.4844137406
   H    -4.6601479096   -5.6030484624   -0.2232502422
   H    -4.2214669318    0.0423807648   -1.8025067522
   H    -7.8337444938   -2.2364326140    0.6442050776
   H    -6.0455665489    1.3364756933   -0.8324216925
   H    -7.9245589927    0.2057890795    0.2912072246
   C    -2.5363321800    3.8090717684   -1.2242531480
   C    -3.4061369230    3.3190889428   -2.1640913456
   C    -3.3312845939    3.7472564370   -3.4908670455
   C    -2.3252617019    4.5970104231   -3.8660235945
   C    -1.3999469476    5.0839992241   -2.9271497714
   C    -1.5515345777    4.7579983667   -1.5549047261
   C    -0.6436983250    5.3266206674   -0.5973879424
   C     0.5411561685    5.9108452352   -1.0759706052
   C     0.6920551888    6.1769637928   -2.4612406910
   C    -0.2803518993    5.8481121056   -3.3453283302
   C    -0.8773549106    5.3452501044    0.8199746622
   C     0.2063840209    5.6186369841    1.6936716386
   C     1.4556678973    6.0196601679    1.1553741407
   C     1.5865194575    6.2391922148   -0.1749317299
   C    -2.1554853465    5.2144055265    1.3960823914
   C     0.0108822121    5.5642412422    3.0839299661
   C    -2.3273198557    5.2016476604    2.7571389990
   C    -1.2298297459    5.3285460727    3.6122203922
   H    -2.5789626819    3.4119503840   -0.2234360625
   H    -4.1471582444    2.5871934238   -1.8779741143
   H    -4.0391676599    3.3763998904   -4.2177971032
   H    -2.2098877127    4.8860387240   -4.9013159329
   H     1.5907096235    6.6813443633   -2.7868070393
   H    -0.1937926015    6.1072961484   -4.3910469192
   H     2.2751248418    6.2027246878    1.8351314926
   H     2.5039240876    6.6383222067   -0.5831792682
   H    -3.0240731548    5.1861635405    0.7559529789
   H     0.8591141223    5.7375471454    3.7305466057
   H    -3.3198457134    5.1080696102    3.1745697982
   H    -1.3730496114    5.2883409020    4.6817834691
   C     3.0428931936   -3.7293144184    1.6471302704
   C     2.8399788650   -3.9412706985    2.9861836135
   C     3.9070497541   -3.8695279947    3.8844542403
   C     5.1414789955   -3.4884665058    3.4317123075
   C     5.3656802163   -3.2330563987    2.0679859702
   C     4.3228118880   -3.4500966219    1.1317733358
   C     4.6012878238   -3.2921461312   -0.2689935963
   C     5.7710559082   -2.6050004726   -0.6361651066
   C     6.7646161751   -2.3225164689    0.3360194850
   C     6.6042361029   -2.7011957258    1.6266731724
   C     3.7691159469   -3.8139602711   -1.3171080819
   C     3.9695812134   -3.3629484016   -2.6472351413
   C     5.0621483976   -2.5085600638   -2.9413607804
   C     5.9694097501   -2.2054217447   -1.9823440862
   C     2.8279635753   -4.8430008699   -1.1195195013
   C     3.1262894831   -3.8216587865   -3.6738292052
   C     2.0358909977   -5.2964402414   -2.1437905285
   C     2.1548134026   -4.7540141817   -3.4260922530
   H     2.1884134843   -3.7228392833    0.9910086403
   H     1.8442772849   -4.1464801677    3.3509620661
   H     3.7422455274   -4.0681229341    4.9332123225
   H     5.9620496580   -3.3534858817    4.1223586777
   H     7.6707433180   -1.8319778482    0.0099401445
   H     7.3895765571   -2.5513933101    2.3536421753
   H     5.1849181358   -2.1582384561   -3.9559296063
   H     6.8531329259   -1.6297056495   -2.2174988498
   H     2.7695270125   -5.3310416568   -0.1593144767
   H     3.2801015460   -3.4416393898   -4.6739808939
   H     1.3289157198   -6.0941279329   -1.9631064283
   H     1.5178162698   -5.1100687312   -4.2236252814
   C     2.1422931961   -1.1056204561   -1.1076216093
   C     1.7066118796   -1.1408794965   -2.4071187261
   C     2.3162740660   -0.3490823588   -3.3806766752
   C     3.4206389261    0.3867809692   -3.0471974760
   C     3.9018753315    0.4142929309   -1.7276917063
   C     3.1930532000   -0.2631859079   -0.7033695879
   C     3.6325850201   -0.1320201897    0.6596417415
   C     4.9206956742    0.3832570602    0.8838725178
   C     5.6550121387    0.9665327229   -0.1803946722
   C     5.1294412400    1.0544826895   -1.4249042954
   C     2.8333248179   -0.4708259331    1.8057024345
   C     3.4453986556   -0.5292048550    3.0839908911
   C     4.8044802423   -0.1568323874    3.2322193687
   C     5.4949039714    0.3406213502    2.1794936200
   C     1.4381116479   -0.6501206456    1.7599904102
   C     2.6885147722   -0.9008319652    4.2079164061
   C     0.7155233148   -0.9944476546    2.8723195033
   C     1.3485556190   -1.1578287197    4.1055099152
   H     1.7107999050   -1.7846541981   -0.3930002506
   H     0.8997096369   -1.8009704462   -2.6897814733
   H     1.9442734709   -0.3613942430   -4.3942794468
   H     3.9590034549    0.9429187436   -3.8017920947
   H     6.6308767464    1.3762763432    0.0403624091
   H     5.6572046855    1.5601476529   -2.2210614127
   H     5.2558028762   -0.2303598126    4.2115595931
   H     6.5070674447    0.7006096114    2.3000338839
   H     0.9097307015   -0.4594396848    0.8427799730
   H     3.1863632015   -0.9584726204    5.1657547935
   H    -0.3541940203   -1.1282962955    2.7971708937
   H     0.7734303373   -1.4449322993    4.9735876281
   C    -0.0770089203    2.3797378931    1.7481881085
   C    -0.4382326972    2.1898251047    3.0567110488
   C     0.5267325296    2.1776272062    4.0656587888
   C     1.8284759040    2.4499699356    3.7483981933
   C     2.2158428708    2.6854396097    2.4184943332
   C     1.2667370530    2.5639525837    1.3707409111
   C     1.7000407844    2.7372538351    0.0108335826
   C     2.9615302401    3.3203398047   -0.2035288538
   C     3.8673619349    3.4915511458    0.8731264091
   C     3.5348273430    3.1145502588    2.1298553993
   C     0.9295655593    2.3624390058   -1.1448127522
   C     1.3156247917    2.8514916229   -2.4192592682
   C     2.5167914960    3.5906530362   -2.5582837679
   C     3.3436704693    3.7508304347   -1.4993136684
   C    -0.1426044499    1.4510628489   -1.1126964752
   C     0.5416013245    2.5507504142   -3.5516820405
   C    -0.8637747289    1.1453119916   -2.2380986727
   C    -0.5477860263    1.7285877935   -3.4649915174
   H    -0.8484204673    2.4540587290    1.0002565531
   H    -1.4777938968    2.0633613291    3.3196972672
   H     0.2336103400    1.9986617831    5.0894332234
   H     2.5814021156    2.5136854461    4.5213657825
   H     4.8426378331    3.9044571242    0.6576994954
   H     4.2438916406    3.1868795721    2.9421015062
   H     2.7796323541    3.9671534740   -3.5365950118
   H     4.3023933271    4.2377185474   -1.6103162232
   H    -0.3757988668    0.9350589829   -0.1962001346
   H     0.8432020964    2.9637630636   -4.5040291003
   H    -1.6759953969    0.4345832743   -2.1849133489
   H    -1.1386731839    1.4976714211   -4.3376010907
