# Supplementary material for: Evolution of the ionisation energy with the stepwise growth of chiral clusters of [4]helicene
Source: Nat Commun. 2024 Jun 10;15:4928. doi: 10.1038/s41467-024-48778-0 (PMC11164862; doi:10.1038/s41467-024-48778-0)
Supplement: Supplementary file 4 — Supplementary Data 1 [file 41467_2024_48778_MOESM4_ESM.zip › StructuresBelow210wvnThr/PPMM.trj]

120
 structure 0 [0, 1] Energy =    0.0000000000 wvn
   C    -2.2937324648    0.0371979877   -2.0693301273
   C    -2.3668993489    0.7671829073   -3.2274483447
   C    -2.0217132343    2.1204157847   -3.2363262096
   C    -1.7093576313    2.7382223300   -2.0556088305
   C    -1.6673524983    2.0177961293   -0.8493646997
   C    -1.8607558820    0.6122379156   -0.8598958753
   C    -1.6867393651   -0.1229670203    0.3627919437
   C    -1.6759023682    0.6024481035    1.5662345812
   C    -1.5978428500    2.0178242788    1.5501161103
   C    -1.5039948980    2.6968809348    0.3831120546
   C    -1.5000730502   -1.5461594606    0.4299508300
   C    -1.5781767749   -2.1945709192    1.6892657785
   C    -1.7387459404   -1.4262814291    2.8690574373
   C    -1.7240079210   -0.0742747818    2.8109159479
   C    -1.1361241679   -2.3377704237   -0.6753354820
   C    -1.4436991728   -3.5905526354    1.7692144306
   C    -0.9882558796   -3.6968830853   -0.5687619970
   C    -1.1783636979   -4.3400062269    0.6553528811
   H    -2.6294760090   -0.9859737625   -2.0811298363
   H    -2.7098826400    0.2974508953   -4.1376470050
   H    -2.0508486742    2.6788703955   -4.1605199788
   H    -1.5122647102    3.8008402244   -2.0251368032
   H    -1.5696360534    2.5368736967    2.4971556552
   H    -1.3603525540    3.7675704575    0.3688561826
   H    -1.8209091250   -1.9438507225    3.8142609633
   H    -1.7667191355    0.5207712122    3.7119021122
   H    -0.9049144456   -1.8671755769   -1.6159179027
   H    -1.5334985050   -4.0610461906    2.7383135218
   H    -0.7028120428   -4.2717844191   -1.4379178109
   H    -1.0777034294   -5.4135395518    0.7244099217
   C    -5.8817741041   -0.3049310611   -1.9828540839
   C    -6.0964790845    0.0591032583   -3.2877188880
   C    -5.7604948584    1.3401945085   -3.7320192267
   C    -5.3004820993    2.2636314872   -2.8321738391
   C    -5.1062401102    1.9248377278   -1.4825438134
   C    -5.3086755013    0.5871164152   -1.0566150626
   C    -5.0321780764    0.2402369442    0.3099995858
   C    -4.8958216233    1.2854367160    1.2394550195
   C    -4.7598870178    2.6243440129    0.7913786853
   C    -4.7812780499    2.9228496590   -0.5295281105
   C    -4.8961142546   -1.1085757248    0.7862322798
   C    -4.9554240711   -1.3558117980    2.1816411081
   C    -5.0067034038   -0.2646244370    3.0861468802
   C    -4.8993035137    1.0060656519    2.6302254860
   C    -4.6120580014   -2.2048505113   -0.0498332321
   C    -4.9011791653   -2.6764537226    2.6594194518
   C    -4.5301714609   -3.4815632303    0.4430189374
   C    -4.7182953372   -3.7295770804    1.8043868772
   H    -6.2186645321   -1.2733119950   -1.6479907620
   H    -6.5453176768   -0.6436152709   -3.9750037071
   H    -5.9097182588    1.6079915955   -4.7678524075
   H    -5.1061120383    3.2811481371   -3.1403622165
   H    -4.6074679531    3.3965481565    1.5318159307
   H    -4.6151828845    3.9326197625   -0.8761815626
   H    -5.0713603382   -0.4741768304    4.1443678116
   H    -4.8467383139    1.8391194208    3.3168575004
   H    -4.4017839125   -2.0358810146   -1.0930528251
   H    -4.9823070619   -2.8424276068    3.7245892556
   H    -4.3012683517   -4.3009346699   -0.2225357450
   H    -4.6769954566   -4.7421581403    2.1779293311
   C     2.0927763492    2.5817049778   -0.6473337059
   C     2.0994744244    3.9501662239   -0.5657297205
   C     1.7471378756    4.5926820780    0.6228412271
   C     1.4764999095    3.8415480600    1.7341059786
   C     1.4892084038    2.4375426822    1.6810493813
   C     1.7177480018    1.7789966807    0.4456058176
   C     1.6559902781    0.3449877023    0.3958270679
   C     1.6538759540   -0.3610381972    1.6105997742
   C     1.4706748979    0.3280035253    2.8359376619
   C     1.3273526318    1.6740847984    2.8644685403
   C     1.6053202780   -0.4160609962   -0.8215149819
   C     1.9057168640   -1.8016766118   -0.7788916574
   C     2.0614885328   -2.4483359813    0.4727986534
   C     1.8504063366   -1.7652718466    1.6222588751
   C     1.1716280150    0.1114442873   -2.0524138893
   C     1.9601580759   -2.5403563581   -1.9727208955
   C     1.1850294971   -0.6434065378   -3.1975028557
   C     1.6338621259   -1.9663557002   -3.1716195153
   H     2.4373421379    2.1159094374   -1.5558004471
   H     2.3975378007    4.5376235450   -1.4221102816
   H     1.7334272776    5.6720158513    0.6700697693
   H     1.2693168970    4.3202634386    2.6812744773
   H     1.4287082390   -0.2550326057    3.7450019109
   H     1.1429338850    2.1950914294    3.7937086220
   H     2.2831364386   -3.5054328190    0.4832065831
   H     1.8665868570   -2.2696684360    2.5777435769
   H     0.7550004091    1.1051090486   -2.0892500094
   H     2.2365943217   -3.5835765736   -1.9194281748
   H     0.8315691369   -0.2150574454   -4.1244440860
   H     1.6740678638   -2.5407143241   -4.0855576759
   C     5.4988493107    1.9535663329   -0.4980308531
   C     5.4715772149    3.2962733431   -0.2209666951
   C     5.0329784958    3.7562198454    1.0228427966
   C     4.7219571661    2.8512972605    2.0011201515
   C     4.7783609591    1.4693958906    1.7532949354
   C     5.0789322461    1.0002477805    0.4490764323
   C     5.0530250257   -0.4129630470    0.1929237710
   C     5.0628105751   -1.2833066954    1.2961808053
   C     4.8348206143   -0.7799398972    2.6024746477
   C     4.6168131670    0.5404287038    2.8125191145
   C     5.0251408618   -0.9902518850   -1.1221828298
   C     5.3246447393   -2.3680081364   -1.2776324226
   C     5.5066349451   -3.1802584610   -0.1291871122
   C     5.3055119808   -2.6684356842    1.1086547903
   C     4.6201590975   -0.2855984090   -2.2710910593
   C     5.3758099457   -2.9303773328   -2.5647510960
   C     4.6436198397   -0.8655479474   -3.5132655968
   C     5.0680219103   -2.1868047400   -3.6720487741
   H     5.9124728141    1.6214217015   -1.4372619374
   H     5.8060804691    4.0050987736   -0.9641632528
   H     4.9871113558    4.8167783065    1.2203044359
   H     4.4550482412    3.1860075934    2.9934100857
   H     4.8105605649   -1.4833269042    3.4226438452
   H     4.3845935744    0.9182718337    3.7976077106
   H     5.7502290843   -4.2241996447   -0.2681371363
   H     5.3538438549   -3.3002404462    1.9843442896
   H     4.2248480085    0.7113780598   -2.1674390390
   H     5.6384861231   -3.9748240275   -2.6611232934
   H     4.3178492477   -0.3021077473   -4.3755538105
   H     5.1088590864   -2.6257741703   -4.6581873100
120
 structure 2 [2] Energy =   83.2172152864 wvn
   C     6.0075013452    1.7488442481   -1.0837281274
   C     6.2989678535    3.0890509837   -1.0684639444
   C     5.9493892598    3.8793663137    0.0289131272
   C     5.3921734063    3.2896363720    1.1316215150
   C     5.1134592260    1.9129214262    1.1526066224
   C     5.3399138552    1.1308970247   -0.0093132694
   C     4.9902730007   -0.2624950404    0.0072926933
   C     4.7463934207   -0.8661169945    1.2524266082
   C     4.5738089025   -0.0644897937    2.4100545178
   C     4.6770196364    1.2844492348    2.3465161428
   C     4.8954088827   -1.0819533857   -1.1692460609
   C     4.9058740901   -2.4933585501   -1.0274016552
   C     4.8503333136   -3.0675852264    0.2683092970
   C     4.6875474085   -2.2796468374    1.3581954105
   C     4.6996268320   -0.5659797694   -2.4636957124
   C     4.9082770627   -3.3091125955   -2.1716958990
   C     4.6630607103   -1.3847310437   -3.5632398084
   C     4.8159337849   -2.7660724710   -3.4248726640
   H     6.3537204434    1.1475899186   -1.9096837515
   H     6.8194146004    3.5352649910   -1.9037760320
   H     6.1619190505    4.9382982209    0.0199806564
   H     5.1802408696    3.8713400937    2.0173439858
   H     4.3327753853   -0.5587988820    3.3402248754
   H     4.4896630889    1.8996592127    3.2146017007
   H     4.8770697994   -4.1443173554    0.3575644604
   H     4.5508499930   -2.7108288185    2.3396366493
   H     4.5200627648    0.4894224187   -2.5934278265
   H     4.9561338681   -4.3811333961   -2.0408003319
   H     4.5031974805   -0.9609122774   -4.5440867656
   H     4.8178380964   -3.3988497690   -4.3003478217
   C     1.3061529391   -0.1454118320   -1.8096995285
   C     1.3044473251   -1.0778765356   -2.8155883080
   C     1.5471166430   -2.4247965482   -2.5367333597
   C     1.6797891413   -2.8256172356   -1.2347690245
   C     1.6342995704   -1.8952473442   -0.1831185643
   C     1.5543943288   -0.5096879673   -0.4730641757
   C     1.6300203044    0.4322564502    0.6089589572
   C     1.4279240352   -0.0487227939    1.9139337057
   C     1.3905228398   -1.4441380993    2.1643262122
   C     1.5830329671   -2.3351965124    1.1636740724
   C     1.9234669117    1.8267894306    0.4383097627
   C     1.7400503915    2.7108804929    1.5320847023
   C     1.3748630627    2.1941357323    2.8005152187
   C     1.2812080225    0.8573119839    2.9941465046
   C     2.4894082874    2.3646621657   -0.7329419696
   C     1.9704134703    4.0872361640    1.3649945406
   C     2.7252895267    3.7079506193   -0.8665300937
   C     2.4272902428    4.5880295923    0.1762876034
   H     1.0418198430    0.8728277290   -2.0444379299
   H     1.0980207707   -0.7697656581   -3.8303353042
   H     1.5799090916   -3.1451776150   -3.3407539631
   H     1.7869214714   -3.8727151583   -0.9901990388
   H     1.2501297590   -1.7760874130    3.1832750647
   H     1.6286373181   -3.3962683777    1.3612208127
   H     1.2251440684    2.8871869606    3.6167951954
   H     1.0777477517    0.4510901732    3.9748871135
   H     2.7993444943    1.7017804539   -1.5228140355
   H     1.7976819291    4.7447150482    2.2060745636
   H     3.1646966282    4.0885359934   -1.7771148588
   H     2.6000751792    5.6474953242    0.0543781612
   C    -5.5073237233    0.0869940810   -2.0296615315
   C    -5.4231132390    0.9599235082   -3.0840474111
   C    -4.9405223107    2.2574082510   -2.8954818408
   C    -4.6526709207    2.6884198131   -1.6289076443
   C    -4.7699754951    1.8244743464   -0.5269059757
   C    -5.1041062654    0.4612564427   -0.7335755106
   C    -5.1160146574   -0.4322907485    0.3918166913
   C    -5.1397229600    0.1324600481    1.6785727619
   C    -4.8973457826    1.5188634416    1.8542727942
   C    -4.6356828202    2.3206864090    0.7944225779
   C    -5.1067408953   -1.8654782375    0.2828597409
   C    -5.4247679993   -2.6466054675    1.4238390081
   C    -5.6159285610   -2.0125018454    2.6780801300
   C    -5.4063055652   -0.6811005581    2.8098007120
   C    -4.7039383613   -2.5565851820   -0.8749098456
   C    -5.4896838887   -4.0463509894    1.3176983294
   C    -4.7422467205   -3.9254759482   -0.9452100191
   C    -5.1787767823   -4.6805265042    0.1451616939
   H    -5.9495819022   -0.8841825231   -2.1877856776
   H    -5.7457811170    0.6482640513   -4.0670053622
   H    -4.8458316223    2.9257097515   -3.7384510327
   H    -4.3533479151    3.7114838324   -1.4511851732
   H    -4.8911714263    1.9110619770    2.8611955116
   H    -4.3816777295    3.3619070206    0.9303706970
   H    -5.8759297662   -2.6237231008    3.5307990213
   H    -5.4666864211   -0.2029256598    3.7772489224
   H    -4.3050103896   -2.0059580827   -1.7109230655
   H    -5.7661901823   -4.6174187693    2.1929909858
   H    -4.4189957906   -4.4259365085   -1.8464540016
   H    -5.2297432864   -5.7569621816    0.0708139562
   C    -1.4460464094   -2.0189582424   -0.3328293341
   C    -1.5482546248   -3.3598024427   -0.0649065122
   C    -1.9779451829   -3.8058487071    1.1854619041
   C    -2.2186400022   -2.8903377564    2.1734435775
   C    -2.0901507769   -1.5125692105    1.9322312842
   C    -1.7785337026   -1.0471885135    0.6288750578
   C    -1.7196813364    0.3683664815    0.3870397284
   C    -1.6971601755    1.2276389326    1.4987463215
   C    -1.9535867937    0.7246828223    2.7993840624
   C    -2.2099943206   -0.5889095832    3.0006437550
   C    -1.6725681487    0.9637137017   -0.9201206293
   C    -1.2861485559    2.3234546908   -1.0448309111
   C    -1.1328759856    3.1216259868    0.1155339627
   C    -1.4114951632    2.6067617398    1.3359595013
   C    -2.0752348232    0.3057885728   -2.0969052015
   C    -1.1280648068    2.8925834017   -2.3203736396
   C    -1.9543360969    0.8950487658   -3.3287309807
   C    -1.4270274466    2.1825957906   -3.4516965296
   H    -1.0414085533   -1.7131957874   -1.2826108635
   H    -1.2776556544   -4.0772868646   -0.8257026467
   H    -2.0802273299   -4.8637001806    1.3775992878
   H    -2.4901051170   -3.2151703491    3.1681104672
   H    -1.9622971022    1.4250484097    3.6225635572
   H    -2.4566421056   -0.9669583381    3.9826904821
   H    -0.8410016580    4.1554121552   -0.0024302969
   H    -1.3852122268    3.2291171041    2.2188739202
   H    -2.5472844323   -0.6591220653   -2.0280689827
   H    -0.7877681788    3.9167197085   -2.3867705897
   H    -2.2815279706    0.3653834481   -4.2116364453
   H    -1.3036878509    2.6258031354   -4.4291663890
120
 structure 3 [3] Energy =  187.8769169026 wvn
   C     0.8940048141    1.7478088399    1.5692563539
   C     0.5316420332    3.0274173088    1.9021423571
   C     0.5113313100    4.0333185130    0.9340586835
   C     0.7730620550    3.7136815015   -0.3711079502
   C     1.1126926612    2.4015078706   -0.7415161917
   C     1.2640066652    1.4044670149    0.2561472932
   C     1.7025056445    0.0921429555   -0.1319797586
   C     1.6437392486   -0.2463609621   -1.4945783330
   C     1.4348881238    0.7610695572   -2.4704432420
   C     1.2581574280    2.0543806678   -2.1094348269
   C     2.2199308591   -0.8878150791    0.7810234304
   C     2.3411122525   -2.2330574923    0.3509040921
   C     2.0639359189   -2.5677144560   -0.9979927875
   C     1.8022526154   -1.5945737722   -1.9019706381
   C     2.7291840048   -0.5682593724    2.0537009345
   C     2.7999934626   -3.2134608449    1.2458663737
   C     3.2047292904   -1.5385506182    2.8973098946
   C     3.2033014524   -2.8804315371    2.5103005114
   H     0.8442884147    0.9804713662    2.3237407274
   H     0.2439008448    3.2579151853    2.9174196290
   H     0.2511512129    5.0440463593    1.2125044150
   H     0.6996259680    4.4647043447   -1.1455716195
   H     1.4604593860    0.4724307448   -3.5114301837
   H     1.1658700738    2.8336609219   -2.8525946554
   H     2.1319361654   -3.6037095922   -1.2964219925
   H     1.6861226867   -1.8254940657   -2.9509145296
   H     2.8127489385    0.4650441557    2.3494592757
   H     2.8559833966   -4.2368225375    0.9027060335
   H     3.6012847682   -1.2612531810    3.8632635773
   H     3.5600989409   -3.6384193468    3.1924743879
   C    -2.6021847058    0.8188075591    2.0931088259
   C    -3.0303864451    1.8926904208    2.8297595186
   C    -3.0523165010    3.1733540951    2.2730174194
   C    -2.7225939694    3.3379978858    0.9552229553
   C    -2.3144076383    2.2474412958    0.1698132998
   C    -2.1661126339    0.9687596306    0.7632419786
   C    -1.6987707441   -0.1237492920   -0.0425414008
   C    -1.7198310999    0.0339660727   -1.4387473940
   C    -1.9068169366    1.3182145826   -2.0084226245
   C    -2.1175828331    2.4020741369   -1.2250838902
   C    -1.2341525761   -1.3757612561    0.4880482289
   C    -1.1362403346   -2.4951550315   -0.3775621128
   C    -1.3609931752   -2.3290037053   -1.7685354696
   C    -1.5634665625   -1.0933153980   -2.2848285564
   C    -0.7877893880   -1.5450843756    1.8113287306
   C    -0.7706947313   -3.7486741751    0.1415438259
   C    -0.4018424602   -2.7712505547    2.2877096309
   C    -0.4333444900   -3.8953566120    1.4602060814
   H    -2.6675930752   -0.1675087288    2.5234687456
   H    -3.3711652386    1.7449190104    3.8442715248
   H    -3.3704462225    4.0152397850    2.8706583421
   H    -2.7999085375    4.3087551698    0.4864383812
   H    -1.8540160288    1.4101467921   -3.0835420834
   H    -2.2060625962    3.3905808142   -1.6516910321
   H    -1.3079893960   -3.1989964471   -2.4076600833
   H    -1.6497657595   -0.9432658702   -3.3515034961
   H    -0.6970063487   -0.6851348827    2.4537371344
   H    -0.7385293707   -4.5950726388   -0.5306788289
   H    -0.0544235333   -2.8675907168    3.3058910623
   H    -0.1534063146   -4.8617142333    1.8533401164
   C     5.0476257204    0.8133936548   -2.4993417508
   C     4.7398387077    0.7382167515   -3.8338032777
   C     4.4701279653   -0.4949969673   -4.4319668142
   C     4.6073955465   -1.6416556889   -3.6965454318
   C     4.9489929394   -1.5917957572   -2.3341323193
   C     5.0815376280   -0.3364344689   -1.6875845123
   C     5.3441590598   -0.3044457743   -0.2757137504
   C     5.7789427321   -1.4891964456    0.3422665012
   C     5.7013689482   -2.7244248851   -0.3504909455
   C     5.2270818406   -2.7836012364   -1.6175407722
   C     5.1779719079    0.8623710919    0.5457766687
   C     5.7392095333    0.8744792061    1.8489050486
   C     6.3511426281   -0.2980124430    2.3617533209
   C     6.2988497759   -1.4559587121    1.6615774942
   C     4.3856868709    1.9642144383    0.1730348021
   C     5.6169504148    2.0226126929    2.6504082401
   C     4.2461237059    3.0570013933    0.9903153943
   C     4.8973597258    3.1074648410    2.2246399762
   H     5.3293606965    1.7669848245   -2.0822938751
   H     4.7230052184    1.6371731087   -4.4327993152
   H     4.2050284785   -0.5405551435   -5.4783305373
   H     4.4800859020   -2.6098476170   -4.1606143194
   H     6.0008294742   -3.6211470200    0.1729518259
   H     5.1103422807   -3.7301443860   -2.1256962195
   H     6.7980744453   -0.2602425866    3.3449793619
   H     6.6773460844   -2.3762977256    2.0829542752
   H     3.8215897619    1.9267970593   -0.7434301272
   H     6.0773648454    2.0197604723    3.6286423238
   H     3.6114773870    3.8760030669    0.6848278250
   H     4.7982817065    3.9819225920    2.8511283322
   C    -4.3627670196   -1.9150527886    0.6008643812
   C    -4.1732250155   -2.9249892463    1.5094852229
   C    -4.7503177558   -2.8548498091    2.7793047969
   C    -5.4448482049   -1.7312332545    3.1411414108
   C    -5.6168900927   -0.6649050196    2.2416559112
   C    -5.1348128767   -0.7801955798    0.9120461508
   C    -5.3562007202    0.3013784916   -0.0074837667
   C    -5.7582349139    1.5412830181    0.5177339886
   C    -6.1960049371    1.6376777246    1.8635856102
   C    -6.2008764353    0.5532060028    2.6747556149
   C    -5.1839109757    0.1947691227   -1.4296406328
   C    -5.1014214697    1.3806166720   -2.2033590486
   C    -5.3387460673    2.6372547464   -1.5902625856
   C    -5.7306464890    2.7028531893   -0.2956630782
   C    -5.1957732856   -1.0290315158   -2.1254023131
   C    -4.8522952168    1.2966209623   -3.5838647104
   C    -4.9789521845   -1.0850333083   -3.4783969966
   C    -4.7585414497    0.0835111243   -4.2113039520
   H    -3.8536926865   -1.9676497265   -0.3466886155
   H    -3.5564645555   -3.7720231045    1.2470902063
   H    -4.6134244333   -3.6660144887    3.4794301516
   H    -5.8464578875   -1.6328277637    4.1401988029
   H    -6.5522810794    2.5953001941    2.2157429592
   H    -6.5873681006    0.6116582593    3.6823529424
   H    -5.2601677618    3.5294071995   -2.1950326859
   H    -6.0010086259    3.6467023192    0.1558713486
   H    -5.4423063554   -1.9372987184   -1.5993631280
   H    -4.7624652733    2.2145387761   -4.1479018073
   H    -4.9967680527   -2.0384802412   -3.9861680698
   H    -4.5659518300    0.0262657399   -5.2728790412
