# Supplementary material for: Evolution of the ionisation energy with the stepwise growth of chiral clusters of [4]helicene
Source: Nat Commun. 2024 Jun 10;15:4928. doi: 10.1038/s41467-024-48778-0 (PMC11164862; doi:10.1038/s41467-024-48778-0)
Supplement: Supplementary file 4 — Supplementary Data 1 [file 41467_2024_48778_MOESM4_ESM.zip › StructuresBelow210wvnThr/PP.trj]

60
 structure 0 [0, 1, 2, 3, 4, 5, 6, 7] Energy =    0.0000000000 wvn
   C     1.8409076489   -2.1392732466    1.6259502568
   C     2.9556806216   -2.0751316455    2.4222321013
   C     4.1034953762   -1.4094771869    1.9850220710
   C     4.1405335615   -0.8986882295    0.7155564636
   C     3.0218201546   -0.9803021998   -0.1307101850
   C     1.8083239667   -1.5287084188    0.3575144537
   C     0.6531686411   -1.5387640632   -0.4963484091
   C     0.8469880205   -1.3098412197   -1.8693272763
   C     2.0899828357   -0.8157501518   -2.3409990988
   C     3.1163015106   -0.5831913087   -1.4883456717
   C    -0.6860166734   -1.7819379469   -0.0353990340
   C    -1.6908333138   -2.1087730829   -0.9814263341
   C    -1.3972253884   -2.0445861397   -2.3675365448
   C    -0.1968667595   -1.5816847602   -2.7906217370
   C    -1.0893945540   -1.6272169775    1.3042223567
   C    -2.9854689355   -2.4322515695   -0.5404938485
   C    -2.3684761400   -1.9133361450    1.7063556164
   C    -3.3172007736   -2.3633589168    0.7856863230
   H     0.9966657755   -2.7241556683    1.9552028608
   H     2.9544423555   -2.5583291492    3.3886906324
   H     4.9672056107   -1.3435954240    2.6302954155
   H     5.0443112099   -0.4471292069    0.3316850667
   H     2.1864797382   -0.6030132447   -3.3961673872
   H     4.0437830100   -0.1517045043   -1.8361130036
   H    -2.1712548122   -2.3138712566   -3.0719648141
   H     0.0045298917   -1.4426957673   -3.8434114930
   H    -0.3952615642   -1.2256411637    2.0239493758
   H    -3.7250387903   -2.7132854279   -1.2771520404
   H    -2.6510387249   -1.7744298335    2.7396468763
   H    -4.3141665116   -2.6123934929    1.1180610133
   C    -1.8296012697    1.8761538867    1.9070360603
   C    -2.9424660583    1.7038683138    2.6896899140
   C    -4.0960068843    1.1161692824    2.1646204124
   C    -4.1395763362    0.7939334788    0.8349573264
   C    -3.0228512368    0.9909325810    0.0052648211
   C    -1.8049840994    1.4571840256    0.5629625212
   C    -0.6538312495    1.5904317014   -0.2859412872
   C    -0.8543262012    1.5658934267   -1.6767028444
   C    -2.1004481957    1.1476779228   -2.2096524825
   C    -3.1240855715    0.7961573376   -1.3953671079
   C     0.6873207549    1.7651959717    0.1994350363
   C     1.6866916713    2.2314365533   -0.6923825458
   C     1.3866065901    2.3705415840   -2.0716554618
   C     0.1852114189    1.9713031517   -2.5528672944
   C     1.0973611419    1.4141709145    1.4994241242
   C     2.9820667642    2.4918189103   -0.2134169563
   C     2.3770873026    1.6432143465    1.9345580679
   C     3.3196296283    2.2295723243    1.0869942016
   H    -0.9804304644    2.4013973398    2.3147906173
   H    -2.9351946589    2.0416768516    3.7160689353
   H    -4.9589218637    0.9641216537    2.7963529369
   H    -5.0473152886    0.4078825179    0.3931977250
   H    -2.2019765516    1.0911064946   -3.2841220890
   H    -4.0545241783    0.4227364177   -1.7982237223
   H     2.1566706915    2.7424700961   -2.7324343535
   H    -0.0207057310    1.9876434655   -3.6138399627
   H     0.4078979579    0.9061230726    2.1533140223
   H     3.7172463050    2.8824008412   -0.9031253591
   H     2.6653296160    1.3529314585    2.9342410397
   H     4.3170064385    2.4313424571    1.4488321495
60
 structure 8 [8, 9, 10, 11, 12, 13] Energy =   47.2168571296 wvn
   C    -1.0290915183   -2.7224339147    1.3268793563
   C    -2.2721304583   -3.0245925982    1.8218875052
   C    -3.4239146077   -2.5876135713    1.1636904243
   C    -3.3069981002   -1.9350830659   -0.0341583309
   C    -2.0452180008   -1.6455861124   -0.5795607367
   C    -0.8726032646   -1.9583145569    0.1551476626
   C     0.4072330707   -1.5836480704   -0.3799103703
   C     0.4753892555   -1.2366067286   -1.7398314667
   C    -0.7146178903   -0.9931710226   -2.4729372958
   C    -1.9307068304   -1.1126579893   -1.8887598171
   C     1.6218817936   -1.5511407601    0.3870140101
   C     2.8651903264   -1.4973596840   -0.2940438017
   C     2.8865651241   -1.3397557965   -1.7033553987
   C     1.7343317590   -1.1349078049   -2.3856414924
   C     1.6536486937   -1.4731530503    1.7919665190
   C     4.0643563208   -1.5397395360    0.4374076727
   C     2.8373969553   -1.4764718320    2.4841045951
   C     4.0558646424   -1.5541988959    1.8060789925
   H    -0.1578598804   -3.1329947043    1.8127095307
   H    -2.3632034894   -3.6198866251    2.7191178730
   H    -4.3972072305   -2.8067542644    1.5774870780
   H    -4.1872131028   -1.6536006024   -0.5943923589
   H    -0.6228712425   -0.6797662074   -3.5030142381
   H    -2.8347349800   -0.8649898374   -2.4259606812
   H     3.8428862618   -1.3247213913   -2.2065653325
   H     1.7465871282   -0.9242518441   -3.4455589180
   H     0.7321543872   -1.3566978283    2.3396770619
   H     4.9994877415   -1.5317743959   -0.1048202476
   H     2.8296684626   -1.4067711632    3.5622314062
   H     4.9813803874   -1.5845742483    2.3621579267
   C     1.1460411414    1.9717302448    1.5530327332
   C     2.4240718507    1.9427345200    2.0497078085
   C     3.5153206145    1.7832140602    1.1932626061
   C     3.3076533446    1.7548922363   -0.1593848685
   C     2.0100070216    1.8186241772   -0.6938472992
   C     0.8904932264    1.8268275903    0.1764551804
   C    -0.4308298914    1.7939808187   -0.3874597360
   C    -0.5723934093    2.0972184673   -1.7527522452
   C     0.5714092821    2.1692401371   -2.5891569501
   C     1.8122428746    1.9502463300   -2.0922973068
   C    -1.6132837039    1.4609550076    0.3562955115
   C    -2.8853339605    1.7335395051   -0.2091141759
   C    -2.9736220188    2.2186465746   -1.5389790989
   C    -1.8598663409    2.3263049419   -2.3024135132
   C    -1.5882889835    0.7760671255    1.5858881447
   C    -4.0502435411    1.4629078388    0.5297892369
   C    -2.7393988148    0.4953691908    2.2749747010
   C    -3.9826586312    0.8764694131    1.7645569966
   H     0.3280746352    2.1737927024    2.2262186569
   H     2.5912807854    2.0606600979    3.1104561144
   H     4.5152625600    1.7315376946    1.5976481654
   H     4.1444307622    1.7115403882   -0.8420517759
   H     0.4220128493    2.3663011064   -3.6415493694
   H     2.6784801516    1.9381678623   -2.7381438902
   H    -3.9505613090    2.4429789017   -1.9435706046
   H    -1.9269528665    2.6116686411   -3.3429242641
   H    -0.6489143265    0.4124407048    1.9667467820
   H    -5.0075812307    1.7058551628    0.0899119111
   H    -2.6883896234   -0.0399570549    3.2118671599
   H    -4.8821124273    0.6700200685    2.3257056319
60
 structure 14 [14] Energy =   58.9605247243 wvn
   C    -1.0094098033   -2.2674672913    1.2373545962
   C    -2.3048871602   -2.3712820914    1.6755464753
   C    -3.3682921032   -2.0321472845    0.8361556287
   C    -3.1131364420   -1.6911974883   -0.4646033087
   C    -1.7960737546   -1.6171838755   -0.9481715694
   C    -0.7078930894   -1.8085878104   -0.0588131671
   C     0.6318293301   -1.6319707872   -0.5480990463
   C     0.8271731079   -1.6178365651   -1.9397806105
   C    -0.2844424408   -1.5168741995   -2.8154976719
   C    -1.5466970207   -1.4313069112   -2.3317911732
   C     1.7817315757   -1.4629319245    0.2966291341
   C     3.0779807746   -1.5892369693   -0.2660400572
   C     3.2219038192   -1.7567439003   -1.6670540804
   C     2.1377774588   -1.6990992353   -2.4769338499
   C     1.7030420387   -1.0731681022    1.6463753537
   C     4.2115062438   -1.4842312238    0.5583540586
   C     2.8247484095   -0.9409677582    2.4232546728
   C     4.0912581647   -1.1886952549    1.8893482323
   H    -0.2115027276   -2.6061338545    1.8793188721
   H    -2.5074968741   -2.7327837349    2.6732406313
   H    -4.3828961737   -2.0866523874    1.2016623064
   H    -3.9252493512   -1.5013818186   -1.1519756137
   H    -0.0931847891   -1.4734430625   -3.8784072855
   H    -2.3897236874   -1.2866166621   -2.9919342299
   H     4.2166710065   -1.8723632900   -2.0739036902
   H     2.2461222159   -1.7389534480   -3.5517509173
   H     0.7451471216   -0.8166793799    2.0664402520
   H     5.1874575235   -1.6153335838    0.1120482265
   H     2.7310298597   -0.6294607161    3.4534858134
   H     4.9668613863   -1.1060927172    2.5163770725
   C    -1.7160427653    1.0044688239    1.9288147162
   C    -2.8457815469    0.8403199676    2.6883110929
   C    -4.1086675686    1.0817045574    2.1435482767
   C    -4.2161299244    1.4043655774    0.8176349831
   C    -3.0740386054    1.5419636789    0.0104156574
   C    -1.7831103061    1.4223339575    0.5868172469
   C    -0.6260199491    1.6310257979   -0.2396476588
   C    -0.8035540132    1.6436843608   -1.6336896971
   C    -2.1086258919    1.7142534833   -2.1856368073
   C    -3.2031212036    1.7384609756   -1.3883807877
   C     0.7029727396    1.8290962135    0.2697955699
   C     1.8063520502    1.6804910171   -0.6092969815
   C     1.5784472590    1.5166574618   -1.9992240244
   C     0.3205242829    1.5847481644   -2.4968584056
   C     0.9769327030    2.2705544775    1.5782448892
   C     3.1152707583    1.7774937051   -0.1078008404
   C     2.2639815227    2.3987116950    2.0342439038
   C     3.3455862463    2.0999775447    1.2021833049
   H    -0.7604694234    0.7557864619    2.3600580575
   H    -2.7605283957    0.5093208343    3.7132369736
   H    -4.9908170181    0.9744192280    2.7576060941
   H    -5.1880332614    1.5318332002    0.3616888066
   H    -2.2036287197    1.7772496876   -3.2605154463
   H    -4.1945188257    1.8488574265   -1.8046725567
   H     2.4321247948    1.4016866016   -2.6513648749
   H     0.1433745422    1.5591601840   -3.5626011585
   H     0.1625841566    2.5756256191    2.2165425190
   H     3.9401185813    1.6191359884   -0.7878713769
   H     2.4455440019    2.7473389772    3.0406503665
   H     4.3541636595    2.1728295021    1.5811346554
60
 structure 15 [15, 16, 18, 22] Energy =   76.5729553394 wvn
   C    -1.3351252573   -2.1037079356    1.2247249009
   C    -2.6219724298   -2.0988518522    1.6990089224
   C    -3.6959355106   -1.8698330083    0.8366396898
   C    -3.4621448469   -1.7471182710   -0.5064047202
   C    -2.1546518467   -1.7776509572   -1.0194518840
   C    -1.0512596094   -1.8577623802   -0.1319616575
   C     0.2809072859   -1.7854880425   -0.6674943051
   C     0.4458148343   -1.9753485877   -2.0508342725
   C    -0.6826876950   -1.9774107973   -2.9108344767
   C    -1.9322478896   -1.7992617780   -2.4201803819
   C     1.4518291372   -1.5160741716    0.1199502906
   C     2.7333386691   -1.7350612622   -0.4478851629
   C     2.8438881626   -2.1089216432   -1.8115534687
   C     1.7420923332   -2.1569031356   -2.5976456853
   C     1.4074949414   -0.9390279827    1.4031155166
   C     3.8867502000   -1.5202846246    0.3264042522
   C     2.5478037685   -0.7112835083    2.1290363186
   C     3.8000713538   -1.0383373561    1.6044669020
   H    -0.5330763087   -2.3653905081    1.8964025319
   H    -2.8094940699   -2.2907291512    2.7454011487
   H    -4.7029478023   -1.8405315190    1.2254096022
   H    -4.2854612164   -1.6504242359   -1.2000331311
   H    -0.5141940397   -2.0867091777   -3.9731790436
   H    -2.7864228284   -1.7323260456   -3.0788191976
   H     3.8276157789   -2.2959697711   -2.2185375759
   H     1.8256406833   -2.3562603395   -3.6568882384
   H     0.4613897714   -0.6146295144    1.8009987411
   H     4.8511290180   -1.7197046387   -0.1198670419
   H     2.4812595137   -0.2562492904    3.1065720815
   H     4.6909645771   -0.8718289502    2.1918077682
   C    -1.4808333765    1.3720442927    2.0581642717
   C    -2.6589318931    1.2934618306    2.7554711769
   C    -3.8844797148    1.3775372697    2.0910056566
   C    -3.9028825840    1.4573560406    0.7248073317
   C    -2.7088718582    1.4993868662   -0.0150782088
   C    -1.4618012423    1.5382490846    0.6600094175
   C    -0.2539807995    1.6397038719   -0.1116000219
   C    -0.3267400023    1.3766936883   -1.4901100008
   C    -1.5883132683    1.3048177396   -2.1343043647
   C    -2.7384503206    1.4411259397   -1.4316416007
   C     1.0264002409    1.9902788263    0.4389682904
   C     2.1971215800    1.7252118704   -0.3168903592
   C     2.0790979445    1.2711556416   -1.6553401839
   C     0.8613742767    1.1857066303   -2.2419934894
   C     1.1842775977    2.6834132198    1.6536839133
   C     3.4596917692    1.9807631720    0.2430905079
   C     2.4282680367    2.9563476817    2.1636048445
   C     3.5787997010    2.5596602586    1.4783084285
   H    -0.5524736749    1.2525873904    2.5937935324
   H    -2.6406104542    1.1546524522    3.8268573952
   H    -4.8060791783    1.3402531709    2.6530372278
   H    -4.8413435208    1.4593983050    0.1885021645
   H    -1.6052523294    1.1676478464   -3.2059992701
   H    -3.6982004607    1.4434207441   -1.9282026622
   H     2.9815356114    1.0583401986   -2.2098652986
   H     0.7665096556    0.9348606923   -3.2887367986
   H     0.3135810734    3.0634902212    2.1647066303
   H     4.3389694206    1.7348564243   -0.3350357639
   H     2.5209084126    3.4965415484    3.0948807310
   H     4.5527896508    2.7535699375    1.9030385774
60
 structure 17 [17, 20] Energy =   78.2321804701 wvn
   C    -0.9822763638   -2.3906115411    1.4479718234
   C    -2.2199896003   -2.5581294483    2.0144918936
   C    -3.3759570256   -2.2133232598    1.3101041819
   C    -3.2716605433   -1.7964565605    0.0105237958
   C    -2.0165260655   -1.6526742619   -0.6041938859
   C    -0.8346436320   -1.8616437228    0.1517613889
   C     0.4403668817   -1.6369353597   -0.4708249879
   C     0.4829695530   -1.5541496753   -1.8730011082
   C    -0.7184917915   -1.4162162478   -2.6144687494
   C    -1.9213884817   -1.3809410591   -1.9928862657
   C     1.6743241430   -1.4990807943    0.2514433785
   C     2.9012173950   -1.6057489499   -0.4524245472
   C     2.8916371665   -1.7117397670   -1.8668995927
   C     1.7274399292   -1.6101535159   -2.5517729908
   C     1.7413920038   -1.1622666450    1.6161463194
   C     4.1167188066   -1.5414375533    0.2501869885
   C     2.9408057811   -1.0702683433    2.2738041438
   C     4.1406221206   -1.3044165481    1.5980775747
   H    -0.1105413079   -2.7309816789    1.9842878792
   H    -2.3045015587   -2.9743328378    3.0080144997
   H    -4.3441712319   -2.3230591586    1.7758176196
   H    -4.1579839771   -1.5969737493   -0.5746763640
   H    -0.6456995403   -1.3071457006   -3.6872591050
   H    -2.8324535141   -1.2113925522   -2.5483314682
   H     3.8354651109   -1.8143619594   -2.3836144446
   H     1.7189411652   -1.5996478448   -3.6325559149
   H     0.8360060368   -0.9150795380    2.1458539954
   H     5.0386200069   -1.6565056981   -0.3028145734
   H     2.9607934410   -0.8018748854    3.3200276212
   H     5.0785720089   -1.2542034784    2.1313143577
   C    -1.7473046300    0.9977943820    1.7008373739
   C    -2.9488001434    0.8446378808    2.3430652272
   C    -4.1460416951    1.1487010353    1.6909775161
   C    -4.1176985044    1.5185297329    0.3734059507
   C    -2.9000239777    1.6489149124   -0.3161721286
   C    -1.6754739243    1.4689136844    0.3767366862
   C    -0.4391336890    1.6752731190   -0.3248078015
   C    -0.4777917373    1.7334905974   -1.7283493408
   C    -1.7201445985    1.8601090852   -2.4014684877
   C    -2.8860811694    1.8957530149   -1.7129442877
   C     0.8342840388    1.8344198819    0.3207045802
   C     2.0181177678    1.7009893382   -0.4491368174
   C     1.9267292192    1.5702643901   -1.8583490201
   C     0.7256303230    1.6691344266   -2.4765850599
   C     0.9786665517    2.2305436163    1.6638474606
   C     3.2716220888    1.7809223844    0.1803939844
   C     2.2148880800    2.3393683467    2.2476241150
   C     3.3725919250    2.0655324587    1.5154171180
   H    -0.8441709685    0.6957714172    2.2052736069
   H    -2.9725547747    0.4735408159    3.3573245214
   H    -5.0856248203    1.0494283256    2.2144193484
   H    -5.0376943201    1.6914652011   -0.1676109332
   H    -1.7085333293    1.9576471459   -3.4778662388
   H    -3.8281727511    2.0520610067   -2.2192563603
   H     2.8392531522    1.4563434036   -2.4255086635
   H     0.6558267721    1.6682310693   -3.5550905661
   H     0.1055615902    2.5158929281    2.2292310685
   H     4.1594655742    1.6403672683   -0.4194474486
   H     2.2969169039    2.6538680366    3.2780454630
   H     4.3395814539    2.1273471968    1.9923448242
60
 structure 19 [19, 24] Energy =   86.9889495691 wvn
   C     1.5871223497   -0.9748617216    1.5856248375
   C     2.6869755198   -0.7887861833    2.3821265225
   C     3.9670843390   -1.0750694592    1.9025571638
   C     4.1228008814   -1.4658132774    0.6002397170
   C     3.0121037236   -1.6289675630   -0.2458375489
   C     1.7012812848   -1.4597868703    0.2695947492
   C     0.5737965402   -1.6824923480   -0.5927082472
   C     0.8093582898   -1.7703762919   -1.9756706945
   C     2.1337678601   -1.8963158566   -2.4682153653
   C     3.1947630841   -1.8977018307   -1.6262410564
   C    -0.7819233708   -1.8089632207   -0.1312762835
   C    -1.8415239180   -1.6778658152   -1.0650660174
   C    -1.5502244222   -1.5977814075   -2.4508051542
   C    -0.2753025108   -1.7253943721   -2.8892852226
   C    -1.1282378614   -2.1597972142    1.1872975715
   C    -3.1731240728   -1.7027421884   -0.6180394717
   C    -2.4371275233   -2.2102522391    1.5941402031
   C    -3.4710731875   -1.9314829942    0.6981526997
   H     0.6183948117   -0.6887742592    1.9575044263
   H     2.5657817144   -0.4045117571    3.3845853969
   H     4.8252761877   -0.9479897282    2.5459076267
   H     5.1102149988   -1.6298070197    0.1916217327
   H     2.2719343543   -2.0143419740   -3.5338574019
   H     4.1999930786   -2.0446459481   -1.9954814573
   H    -2.3724611146   -1.4973574551   -3.1447081194
   H    -0.0524198877   -1.7594026768   -3.9465171334
   H    -0.3556057176   -2.4583250132    1.8779568718
   H    -3.9621741452   -1.5644002663   -1.3435786042
   H    -2.6733270455   -2.4843280592    2.6120015024
   H    -4.4964891148   -1.9457930507    1.0362329820
   C     1.0512202025    2.4321068639    1.5531669045
   C     2.3411543919    2.6070588788    1.9851520119
   C     3.4178747064    2.2505220118    1.1696961982
   C     3.1789065509    1.8230590196   -0.1083955800
   C     1.8665713144    1.6741331957   -0.5874432025
   C     0.7698800027    1.8817526419    0.2883053215
   C    -0.5612384846    1.6236125927   -0.1884364179
   C    -0.7522122121    1.5235790798   -1.5773262083
   C     0.3640839310    1.4121413560   -2.4454457210
   C     1.6274450279    1.3976608472   -1.9575139090
   C    -1.7060047829    1.4572457389    0.6647546199
   C    -3.0041458030    1.4985311841    0.0935803153
   C    -3.1504002568    1.5901261196   -1.3142212145
   C    -2.0631077009    1.5308880778   -2.1192831591
   C    -1.6185605256    1.1526600435    2.0362177327
   C    -4.1362086074    1.3883645722    0.9188803232
   C    -2.7380250378    1.0130960725    2.8156580479
   C    -4.0112363421    1.1694359540    2.2642082184
   H     0.2399340171    2.7825583034    2.1717784195
   H     2.5286426243    3.0379874576    2.9580995526
   H     4.4291226393    2.3612431872    1.5321641832
   H     3.9989472661    1.6179605556   -0.7817574263
   H     0.1766171349    1.2999905630   -3.5037279993
   H     2.4758957137    1.2394458848   -2.6073773607
   H    -4.1477881024    1.6489234071   -1.7263486689
   H    -2.1687096614    1.5140333442   -3.1947709797
   H    -0.6537115106    0.9752517620    2.4821263426
   H    -5.1141499362    1.4519977549    0.4626204646
   H    -2.6356672645    0.7687972451    3.8631817947
   H    -4.8858047397    1.0805537843    2.8918486490
60
 structure 21 [21] Energy =   93.1418595904 wvn
   C    -1.6357281944    1.9053975869    1.8748566241
   C    -2.7819881013    1.7252297380    2.6061779334
   C    -3.9173500655    1.1618842344    2.0193401011
   C    -3.9073232577    0.8684657582    0.6820380499
   C    -2.7548939510    1.0723849604   -0.0949917570
   C    -1.5586098124    1.5179301149    0.5235817178
   C    -0.3728167258    1.6638679892   -0.2737165629
   C    -0.5151253424    1.6759406767   -1.6717755286
   C    -1.7379588894    1.2701533213   -2.2651653135
   C    -2.7959441881    0.9050878023   -1.5023506437
   C     0.9481134079    1.8142244453    0.2703908547
   C     1.9860058080    2.2987943312   -0.5660264781
   C     1.7418686064    2.4843839359   -1.9509626148
   C     0.5600705322    2.1036693930   -2.4924631840
   C     1.3016557622    1.4170910657    1.5735827949
   C     3.2635002666    2.5305259212   -0.0276984407
   C     2.5644200639    1.6210929705    2.0667370559
   C     3.5454196909    2.2245586568    1.2763993536
   H    -0.7998226708    2.4126883765    2.3299488453
   H    -2.8138093671    2.0369974499    3.6403519792
   H    -4.8073554165    1.0029309449    2.6103159568
   H    -4.7983663465    0.4992292500    0.1945372572
   H    -1.7942357294    1.2349050517   -3.3438569817
   H    -3.7083932435    0.5410691907   -1.9521283090
   H     2.5388988319    2.8735840064   -2.5683911393
   H     0.3977901161    2.1528331291   -3.5599480091
   H     0.5835334089    0.8906671158    2.1808414912
   H     4.0304224704    2.9330774854   -0.6748012701
   H     2.8089249185    1.2991339276    3.0683843103
   H     4.5296040780    2.4041265341    1.6835781227
   C    -1.2970216387   -1.6118130274    1.3485460047
   C    -2.5585691630   -1.8800426470    1.8133523419
   C    -3.5406387942   -2.3758426766    0.9525082995
   C    -3.2618248982   -2.5073714360   -0.3812320953
   C    -1.9858789766   -2.2053473441   -0.8874390460
   C    -0.9468699081   -1.8338461204    0.0036462469
   C     0.3727411432   -1.6126054710   -0.5176792402
   C     0.5149263146   -1.4427084624   -1.9052396541
   C    -0.5611443095   -1.7600457128   -2.7734114968
   C    -1.7428201346   -2.2077427172   -2.2848409345
   C     1.5580033939   -1.5705599508    0.2923017919
   C     2.7526584752   -1.0432812355   -0.2610968741
   C     2.7941360960   -0.6957595949   -1.6352142599
   C     1.7379451071   -0.9625661084   -2.4402011575
   C     1.6348420334   -2.1341272645    1.5799852290
   C     3.9029522422   -0.9377649632    0.5383927892
   C     2.7802174808   -2.0493019729    2.3297466030
   C     3.9127667478   -1.4062502057    1.8249194352
   H    -0.5766055793   -1.1702746421    2.0177092714
   H    -2.8010967785   -1.6923683127    2.8490335946
   H    -4.5234255691   -2.6095411454    1.3349381012
   H    -4.0301899066   -2.8226048217   -1.0735471315
   H    -0.4004252137   -1.6707391624   -3.8385562156
   H    -2.5398755709   -2.5133291547   -2.9476722123
   H     3.7058065915   -0.2737774249   -2.0329008716
   H     1.7951486527   -0.7889181157   -3.5053550610
   H     0.7984199773   -2.6976402400    1.9629215451
   H     4.7931854060   -0.5036006228    0.1058682169
   H     2.8133705898   -2.4971673034    3.3126083585
   H     4.8016299717   -1.3235446932    2.4330688119
60
 structure 23 [23] Energy =  110.6553220703 wvn
   C    -1.5811844960    1.8025786215    1.6535984814
   C    -2.7855513697    1.5406242421    2.2549458176
   C    -3.8505999610    1.0221766095    1.5148332828
   C    -3.7163488498    0.8682504119    0.1613675515
   C    -2.5044434241    1.1664946380   -0.4836917753
   C    -1.3758529183    1.5515909327    0.2837985509
   C    -0.1228526599    1.7734648589   -0.3827917075
   C    -0.1387175159    1.9388470919   -1.7783654027
   C    -1.3057590602    1.6194077225   -2.5189869109
   C    -2.4214208277    1.1652512685   -1.8996537015
   C     1.1435563600    1.8379317647    0.2907165427
   C     2.2654195830    2.3654127133   -0.3984535011
   C     2.1509485676    2.7026523389   -1.7715121096
   C     1.0118502188    2.4257851388   -2.4502720383
   C     1.3649550229    1.3100258655    1.5766468997
   C     3.4965868469    2.4917683659    0.2679648521
   C     2.5834062256    1.4171324175    2.1953044468
   C     3.6512133214    2.0499549124    1.5541974055
   H    -0.7986563549    2.2702367721    2.2302524076
   H    -2.9183490012    1.7507486766    3.3064207882
   H    -4.7858398012    0.7927372845    2.0037196906
   H    -4.5532719044    0.5412888494   -0.4391413713
   H    -1.2690547121    1.7146803233   -3.5950424651
   H    -3.2886024980    0.8579163411   -2.4662151620
   H     3.0093425940    3.1271642447   -2.2727287267
   H     0.9460592867    2.5967296962   -3.5155856793
   H     0.5782923581    0.7580616108    2.0637666854
   H     4.3305314138    2.9241462728   -0.2673880489
   H     2.7260010786    0.9943781822    3.1790366026
   H     4.6007872964    2.1486181860    2.0593348094
   C    -1.3640970490   -1.6873961020    1.6171407110
   C    -2.5803286673   -1.9516399215    2.1925511526
   C    -3.6475584163   -2.4104165547    1.4171190790
   C    -3.4987287679   -2.5072067723    0.0598673274
   C    -2.2736809225   -2.2024069662   -0.5575196434
   C    -1.1480285169   -1.8692916164    0.2386516863
   C     0.1167510474   -1.6405220021   -0.4030697792
   C     0.1210611112   -1.4200304814   -1.7907180733
   C    -1.0380736888   -1.7011705179   -2.5587086648
   C    -2.1693170914   -2.1598379934   -1.9714258421
   C     1.3788485644   -1.6398065723    0.2831394493
   C     2.5187077938   -1.1045238318   -0.3700432102
   C     2.4242145571   -0.7005741402   -1.7261711150
   C     1.2882010955   -0.9260391833   -2.4282432330
   C     1.5787016529   -2.2510376198    1.5353505269
   C     3.7477130620   -1.0464933589    0.3078115510
   C     2.7970552638   -2.2100257471    2.1642766317
   C     3.8829366481   -1.5653063994    1.5676196176
   H    -0.5756694597   -1.2788869971    2.2287141949
   H    -2.7197184523   -1.7926011259    3.2519647309
   H    -4.5930202833   -2.6427928766    1.8847787958
   H    -4.3336594464   -2.7935474540   -0.5644024233
   H    -0.9817700018   -1.5739381601   -3.6304633583
   H    -3.0305331795   -2.4388872983   -2.5617230226
   H     3.2957019408   -0.2702589389   -2.1980085441
   H     1.2383488428   -0.7099334847   -3.4859104757
   H     0.7772904718   -2.8171927083    1.9834818298
   H     4.5950220898   -0.6066383363   -0.1985725562
   H     2.9240941604   -2.6948586726    3.1216167872
   H     4.8316418088   -1.5194774167    2.0819323810
