# Supplementary material for: Evolution of the ionisation energy with the stepwise growth of chiral clusters of [4]helicene
Source: Nat Commun. 2024 Jun 10;15:4928. doi: 10.1038/s41467-024-48778-0 (PMC11164862; doi:10.1038/s41467-024-48778-0)
Supplement: Supplementary file 4 — Supplementary Data 1 [file 41467_2024_48778_MOESM4_ESM.zip › StructuresBelow210wvnThr/PPPPMMM.trj]

210
 structure 0 [0, 1] Energy =    0.0000000000 wvn
   C     2.4311362925    1.5156449869    0.4199611524
   C     1.2295206280    2.1062668224    0.1318266079
   C     1.1694466244    3.2089873472   -0.7237413091
   C     2.3303279859    3.7607383146   -1.1955788954
   C     3.5789335158    3.1927894814   -0.8881356310
   C     3.6312701953    1.9883492404   -0.1422176826
   C     4.9025549974    1.3738026599    0.1029371000
   C     6.0648765644    2.1274042725   -0.1224162213
   C     5.9821945731    3.3530094826   -0.8321778897
   C     4.7888546323    3.8314000891   -1.2628083143
   C     5.0463116608    0.0329483552    0.5896505936
   C     6.2745061822   -0.3572597816    1.1780197629
   C     7.3926157986    0.5128419550    1.0888407782
   C     7.3095163718    1.6671623880    0.3820513550
   C     4.0565698413   -0.9513489049    0.4300033913
   C     6.3801741581   -1.6228966465    1.7785630489
   C     4.2014623220   -2.1987219738    0.9791476590
   C     5.3466651794   -2.5199356866    1.7118779641
   H     2.4670271452    0.7146758246    1.1410897499
   H     0.3254588497    1.7345402740    0.5913794263
   H     0.2153942468    3.6500028155   -0.9689464955
   H     2.3033682394    4.6659540364   -1.7860068480
   H     6.8988256811    3.8873610780   -1.0389557569
   H     4.7323634166    4.7395424288   -1.8461305991
   H     8.3244054877    0.2048693398    1.5428438074
   H     8.1828517236    2.2862874922    0.2291119763
   H     3.1976100975   -0.7450318895   -0.1897425403
   H     7.3067954005   -1.8895991544    2.2676847045
   H     3.4293663048   -2.9369239199    0.8240307309
   H     5.4360782813   -3.4917362311    2.1768410445
   C    -2.5235371665   -5.6574231347    3.0395142131
   C    -3.4215562441   -5.2685986524    4.0006978571
   C    -3.1750366709   -4.1430555676    4.7894850498
   C    -1.9826675796   -3.4829996875    4.6625802825
   C    -1.0280288289   -3.8888533040    3.7153880525
   C    -1.3358101074   -4.9377519832    2.8119915127
   C    -0.3804264524   -5.2843435118    1.7958659757
   C     0.9411406750   -4.8325656997    1.9545100418
   C     1.2416734068   -3.8378433182    2.9213833364
   C     0.2702984089   -3.3182716758    3.7096562432
   C    -0.6941734321   -6.0622727070    0.6301861744
   C     0.3627125563   -6.5940679044   -0.1526723319
   C     1.7050691291   -6.2682789256    0.1682507535
   C     1.9753250782   -5.3697032531    1.1448852013
   C    -2.0051819706   -6.2468555151    0.1532133407
   C     0.0701509244   -7.3990051105   -1.2669855568
   C    -2.2646774861   -7.0111843777   -0.9547385912
   C    -1.2232693828   -7.6280169653   -1.6518658825
   H    -2.7027652075   -6.5712759422    2.4950337533
   H    -4.3205320584   -5.8456968001    4.1613395494
   H    -3.9027342978   -3.8288326642    5.5226918582
   H    -1.7415062856   -2.6560732899    5.3153059731
   H     2.2583795910   -3.4767010220    2.9865406559
   H     0.4796710458   -2.5101105458    4.3948440346
   H     2.4995287765   -6.7134798701   -0.4139206538
   H     2.9933096728   -5.0689598353    1.3478406944
   H    -2.8182771136   -5.7277633973    0.6322908182
   H     0.8921183449   -7.8191143509   -1.8303207939
   H    -3.2811926891   -7.1265484062   -1.3016184332
   H    -1.4407651012   -8.2476236903   -2.5095692048
   C    -3.2284003247   -3.3580330004   -1.2274678535
   C    -3.1493923454   -4.0548281534   -2.4058273238
   C    -1.9109520804   -4.4424374135   -2.9206549120
   C    -0.7671261205   -4.0438698982   -2.2845123207
   C    -0.8212392504   -3.2954059669   -1.0985258305
   C    -2.0753088086   -3.0153704490   -0.4977703022
   C    -2.1091060529   -2.3088002062    0.7525711202
   C    -0.9385280516   -1.6463538113    1.1596409945
   C     0.2940348579   -1.9016803305    0.5062331889
   C     0.3661048253   -2.7589583278   -0.5389394976
   C    -3.2577609457   -2.2326442788    1.6125762793
   C    -3.2768197078   -1.2696160820    2.6540645375
   C    -2.1320305265   -0.4682105331    2.8933703705
   C    -0.9817815384   -0.7057726074    2.2205395449
   C    -4.3340938025   -3.1367424865    1.5570090313
   C    -4.4027034881   -1.1596152607    3.4863401699
   C    -5.4131673853   -3.0242511559    2.3954974301
   C    -5.4680785531   -2.0075750475    3.3500272309
   H    -4.1917532089   -3.0092982237   -0.8921167541
   H    -4.0529680497   -4.2935507109   -2.9481485618
   H    -1.8609880642   -5.0148090075   -3.8353231742
   H     0.2033435799   -4.2715369667   -2.6978931310
   H     1.1774021014   -1.4147936207    0.8917607360
   H     1.3114494423   -3.0009586186   -1.0046182230
   H    -2.1816047108    0.2931253642    3.6581978310
   H    -0.0781402945   -0.1631718963    2.4612998901
   H    -4.2899525786   -3.9760022674    0.8824180070
   H    -4.3943832962   -0.4072767645    4.2623578005
   H    -6.2191706138   -3.7411200759    2.3319229059
   H    -6.3291455249   -1.9205481479    3.9965532958
   C    -1.7950849316    0.2021329955   -1.3654644148
   C    -1.0121776046   -0.2105572892   -2.4124978238
   C    -1.5964577095   -0.7365499054   -3.5661977746
   C    -2.9529527313   -0.9103319219   -3.6148171051
   C    -3.7717229969   -0.5273908067   -2.5388275416
   C    -3.1993663015    0.1235123510   -1.4157067567
   C    -4.0627841456    0.5794695912   -0.3602925949
   C    -5.3723836421    0.0716887270   -0.3178576886
   C    -5.8958725917   -0.6498749320   -1.4212520984
   C    -5.1499989276   -0.8615938371   -2.5313735960
   C    -3.6776937906    1.5347834094    0.6405782057
   C    -4.5052793821    1.7160047596    1.7782017647
   C    -5.7495057775    1.0417496385    1.8578681960
   C    -6.1921098687    0.2998992799    0.8156094622
   C    -2.5738258258    2.3973591089    0.5068909015
   C    -4.1156170041    2.6081634706    2.7918474972
   C    -2.2364639781    3.2893621573    1.4912427533
   C    -2.9849484721    3.3692262868    2.6668992677
   H    -1.3159626215    0.5277689909   -0.4587162358
   H     0.0636791143   -0.1427659425   -2.3409498932
   H    -0.9716600257   -1.0459890297   -4.3889516854
   H    -3.4153339148   -1.3803990689   -4.4714484880
   H    -6.9202118959   -0.9898980928   -1.3667299592
   H    -5.5677549523   -1.3478950708   -3.4012963786
   H    -6.3588503356    1.1820176565    2.7392356686
   H    -7.1734862087   -0.1522342230    0.8336927382
   H    -2.0173280345    2.4095545499   -0.4152353126
   H    -4.7489589565    2.7051322593    3.6631138012
   H    -1.3990440029    3.9541807223    1.3428437271
   H    -2.6944690381    4.0598891489    3.4455287166
   C     1.0400512718    2.9333637546    4.1342425815
   C     0.2162821141    2.0329959630    4.7615563097
   C     0.6219164207    0.7092999685    4.9483030757
   C     1.8883043415    0.3372534180    4.5821225177
   C     2.7634108860    1.2520610449    3.9712466841
   C     2.3059414643    2.5562304812    3.6469626378
   C     3.1855402748    3.4439901425    2.9351702337
   C     4.5546251413    3.1275622468    2.9074632954
   C     5.0017936918    1.8502398809    3.3327537593
   C     4.1236508423    0.9102798200    3.7559939337
   C     2.7508999219    4.6227538124    2.2391322920
   C     3.7177147576    5.5599542699    1.7931290408
   C     5.0980831179    5.2776241792    1.9553643290
   C     5.4975906875    4.0766754402    2.4368318802
   C     1.4121234614    4.8555121094    1.8739239197
   C     3.3023855951    6.7358358167    1.1447372718
   C     1.0323505281    5.9984566155    1.2185863038
   C     1.9790223537    6.9678016808    0.8804133465
   H     0.7350267245    3.9660058826    4.0760425191
   H    -0.7476232919    2.3532855815    5.1297012357
   H    -0.0447842893    0.0026712530    5.4206310294
   H     2.2508365273   -0.6608125736    4.7863944762
   H     6.0573940508    1.6318400457    3.2651856450
   H     4.4522810346   -0.0904820303    3.9979886153
   H     5.8179427209    6.0176667420    1.6361899581
   H     6.5458378895    3.8192603047    2.4879834654
   H     0.6781556696    4.0897693719    2.0595228124
   H     4.0559702633    7.4473140694    0.8369220469
   H    -0.0034124942    6.1419161392    0.9449487135
   H     1.6696546218    7.8752753644    0.3822065488
   C     5.6316208811   -0.7418963468   -2.8082090465
   C     6.8564531588   -0.7253756332   -2.1931679317
   C     7.2810506209   -1.8128620249   -1.4268700582
   C     6.4913979970   -2.9274482209   -1.3407639628
   C     5.2464733471   -2.9832973885   -1.9892909219
   C     4.7676699537   -1.8473234354   -2.6909055782
   C     3.5029474827   -1.9278695632   -3.3659127782
   C     2.9391285776   -3.1996625120   -3.5676309772
   C     3.4283197511   -4.3136663504   -2.8360864368
   C     4.5009913831   -4.1910084076   -2.0170400729
   C     2.8081459551   -0.7907820921   -3.9020938569
   C     1.8354812961   -0.9972490059   -4.9136354050
   C     1.4365272639   -2.3198012437   -5.2403341890
   C     1.9053632142   -3.3714553551   -4.5256114597
   C     2.9822344653    0.5203641888   -3.4214925678
   C     1.2426713293    0.1130975988   -5.5396410873
   C     2.3510732367    1.5839366031   -4.0149957821
   C     1.5184723253    1.3871644648   -5.1196421033
   H     5.3576995586    0.0822540017   -3.4474614275
   H     7.5060155741    0.1290074227   -2.3135656672
   H     8.2440914114   -1.7835662575   -0.9395091556
   H     6.8305222880   -3.7987180224   -0.7984697209
   H     2.9144331258   -5.2591790005   -2.9415508029
   H     4.8521630555   -5.0272540211   -1.4294543303
   H     0.7122928414   -2.4636334744   -6.0298273794
   H     1.5441496974   -4.3727648539   -4.7150487508
   H     3.5780250988    0.6899062807   -2.5381477493
   H     0.5444313017   -0.0584288083   -6.3475016912
   H     2.4917910732    2.5773935148   -3.6164445958
   H     1.0664438070    2.2346126091   -5.6136609097
   C    -5.5524994266    2.8981743607   -2.9918314784
   C    -6.6612457665    2.1314888245   -3.2420887393
   C    -7.6190153341    1.9208979218   -2.2476767934
   C    -7.4816792683    2.5472539234   -1.0384083253
   C    -6.3688706641    3.3611730090   -0.7673554863
   C    -5.3353222653    3.4851185050   -1.7307002588
   C    -4.1883977466    4.2923300274   -1.4216091137
   C    -4.2691009452    5.1645191819   -0.3223969479
   C    -5.3337749602    5.0422511731    0.6064969418
   C    -6.3085944569    4.1187774774    0.4298766970
   C    -2.9622287917    4.2662788648   -2.1712333599
   C    -2.0303143076    5.3235092369   -2.0053649398
   C    -2.2521261291    6.3037203016   -1.0033829921
   C    -3.2890473772    6.1748355382   -0.1408966234
   C    -2.5734794021    3.1833580816   -2.9833489069
   C    -0.8586197837    5.3477631137   -2.7823061037
   C    -1.3991974659    3.2051126365   -3.6920704524
   C    -0.5561127705    4.3176581000   -3.6331448141
   H    -4.8697348211    3.1060697199   -3.8001632768
   H    -6.8059924645    1.7012983380   -4.2223531184
   H    -8.4814561660    1.3038781740   -2.4530030449
   H    -8.2458821115    2.4521215138   -0.2800333591
   H    -5.3320302466    5.6887553366    1.4725062680
   H    -7.0913877724    3.9873406725    1.1629036497
   H    -1.5437234014    7.1151190262   -0.9098070104
   H    -3.4125220779    6.8614121056    0.6849163260
   H    -3.1718220572    2.2870396174   -2.9968411346
   H    -0.1807054097    6.1820990448   -2.6658493883
   H    -1.1167345341    2.3452561946   -4.2811070352
   H     0.3510819791    4.3394451384   -4.2183864405
210
 structure 2 [2] Energy =   11.6395990924 wvn
   C    -3.8690724136    5.4867153239    0.7368817290
   C    -2.8172320736    6.3481845358    0.9151246478
   C    -2.4231522809    7.2097829776   -0.1107877316
   C    -3.0470833135    7.1326670521   -1.3270041393
   C    -4.1076236856    6.2361375631   -1.5425354852
   C    -4.5927331910    5.4449861825   -0.4692825295
   C    -5.7205710473    4.5821214733   -0.6897725877
   C    -6.1089576273    4.3277363932   -2.0162685994
   C    -5.5735894728    5.1034606883   -3.0766808260
   C    -4.6591210551    6.0738843559   -2.8393902597
   C    -6.4790565341    3.9638639467    0.3625727392
   C    -7.3330367458    2.8760095295    0.0471449392
   C    -7.5644537555    2.5371990209   -1.3101529239
   C    -7.0384454043    3.2950584922   -2.3019422934
   C    -6.5084044428    4.4431677174    1.6860559027
   C    -8.0052376594    2.1967375926    1.0770659914
   C    -7.2058340370    3.7872483098    2.6679390681
   C    -7.9187977178    2.6222103412    2.3750461819
   H    -4.1118598425    4.7942484816    1.5260615669
   H    -2.2841413937    6.3529955187    1.8552366250
   H    -1.6094010247    7.9033390701    0.0461615202
   H    -2.7147819706    7.7463202588   -2.1527039490
   H    -5.9378553953    4.9168833261   -4.0771169763
   H    -4.2924017192    6.7027128097   -3.6384694882
   H    -8.2169458393    1.7045167970   -1.5292275534
   H    -7.2869194565    3.1051196617   -3.3363117756
   H    -6.0264223154    5.3789997815    1.9222688014
   H    -8.6159935520    1.3438055670    0.8177015055
   H    -7.2182494849    4.1818444211    3.6737628639
   H    -8.4370470852    2.0947824755    3.1619389264
   C    -4.4432556952    1.6728988908    1.6939155276
   C    -4.8908313044    1.2393971872    2.9146545442
   C    -5.6732163745    0.0882973781    3.0161231005
   C    -6.0546774541   -0.5617558757    1.8746758638
   C    -5.6197467529   -0.1272522494    0.6115301564
   C    -4.7292007140    0.9721010374    0.5075040827
   C    -4.2616472270    1.3765752675   -0.7900026389
   C    -4.8999216899    0.8363762100   -1.9194241104
   C    -5.8133648460   -0.2387369725   -1.7813628993
   C    -6.1204552633   -0.7417304652   -0.5630811030
   C    -3.1920621296    2.3128968213   -1.0086898530
   C    -3.0390481298    2.8972569379   -2.2922919566
   C    -3.8157221430    2.4218899461   -3.3786048662
   C    -4.6525089960    1.3716510056   -3.2090181852
   C    -2.2102428906    2.6216961571   -0.0478396475
   C    -2.0689527246    3.8928013125   -2.4977402465
   C    -1.2518508392    3.5755034778   -0.2800293711
   C    -1.2095027077    4.2582205482   -1.4974203930
   H    -3.9098873514    2.6065291497    1.6411904035
   H    -4.6544340137    1.8047871936    3.8044256708
   H    -6.0093697100   -0.2532873642    3.9838764618
   H    -6.7202019124   -1.4115059136    1.9239751322
   H    -6.2494823100   -0.6545130790   -2.6784438662
   H    -6.7885412665   -1.5845542254   -0.4599429412
   H    -3.6782712741    2.8778320852   -4.3487560962
   H    -5.1822129319    0.9425000997   -4.0476987448
   H    -2.1670117417    2.0560200129    0.8698658763
   H    -2.0011627384    4.3510991111   -3.4745704961
   H    -0.5131921610    3.7921984373    0.4778069889
   H    -0.4759449215    5.0338727040   -1.6587752803
   C     5.5286674349   -3.5769610419   -2.3385506132
   C     5.3630056785   -3.1507777017   -3.6313664235
   C     4.1775627144   -3.4165201904   -4.3209796360
   C     3.2195931063   -4.1968537061   -3.7314810884
   C     3.3843652269   -4.6817432444   -2.4227448041
   C     4.5172534945   -4.2883346130   -1.6645965506
   C     4.6311874207   -4.7294768680   -0.3019750990
   C     3.7936604336   -5.7733467046    0.1269519993
   C     2.7026591883   -6.1904241968   -0.6782694249
   C     2.4648129634   -5.6161395089   -1.8810531517
   C     5.5574179656   -4.1739536844    0.6459504358
   C     5.8255983145   -4.8854839349    1.8441764921
   C     5.0750416172   -6.0486326518    2.1536228923
   C     4.0431982367   -6.4257129744    1.3615783011
   C     6.1534814130   -2.9067479096    0.5008120591
   C     6.7852684601   -4.3972586508    2.7476197611
   C     7.0728137258   -2.4424722121    1.4074286348
   C     7.4249269180   -3.2079040932    2.5216831739
   H     6.4797310229   -3.4167579485   -1.8561893198
   H     6.1645980338   -2.6241673631   -4.1281674729
   H     4.0457136014   -3.0508316185   -5.3291018817
   H     2.3302198525   -4.4809629916   -4.2760673391
   H     2.0499388298   -6.9618753795   -0.2951934501
   H     1.6056028239   -5.8997260969   -2.4712223959
   H     5.3066438164   -6.5861777907    3.0622102131
   H     3.4075070683   -7.2555125354    1.6357200381
   H     5.8454629674   -2.2587613030   -0.3046521927
   H     6.9924372104   -4.9707165863    3.6404443207
   H     7.5237207670   -1.4717599222    1.2604385912
   H     8.1653827527   -2.8401710214    3.2172807051
   C     1.2455464346   -4.6094638859    2.1680816984
   C     2.3138899736   -4.1157014850    2.8721897975
   C     3.0519003525   -3.0372245383    2.3807040343
   C     2.7580755486   -2.5334941380    1.1425625510
   C     1.6813237394   -3.0335557846    0.3940442261
   C     0.8446342807   -4.0362036045    0.9473305978
   C    -0.2957586862   -4.4813092766    0.1981670316
   C    -0.3674890468   -4.1434111003   -1.1638301308
   C     0.5033430323   -3.1607332844   -1.6993843136
   C     1.4522188533   -2.5768412230   -0.9290793650
   C    -1.3724647467   -5.2505342321    0.7562284639
   C    -2.2580273920   -5.9305016833   -0.1180803487
   C    -2.1519358013   -5.7293099093   -1.5186279091
   C    -1.2964440973   -4.8015039719   -2.0099586328
   C    -1.6665970149   -5.2828778773    2.1318536458
   C    -3.2766188103   -6.7392355117    0.4131864283
   C    -2.6899796146   -6.0517595429    2.6241690552
   C    -3.4769584207   -6.8222596791    1.7652734213
   H     0.7409244536   -5.4904425226    2.5319885614
   H     2.6002819536   -4.5753320687    3.8069275449
   H     3.8773447200   -2.6389394084    2.9517399465
   H     3.3674308067   -1.7565822492    0.7074894169
   H     0.3756717960   -2.8730481642   -2.7331689614
   H     2.0883457952   -1.7979324446   -1.3227475714
   H    -2.8141458842   -6.2802164717   -2.1711005596
   H    -1.2792510053   -4.5646433668   -3.0644608111
   H    -1.1223884834   -4.6388731838    2.8040706057
   H    -3.9208463666   -7.2737368119   -0.2710450118
   H    -2.9009003676   -6.0495729073    3.6836601983
   H    -4.2642029966   -7.4434148395    2.1672189402
   C     1.9644936057    5.2422184225    0.6164242698
   C     1.0613767344    5.6005513208    1.5851916236
   C     1.2917764308    5.2728108166    2.9239172649
   C     2.4774381779    4.6863521809    3.2787725410
   C     3.4378766481    4.3533027259    2.3086247421
   C     3.1400066423    4.5379405484    0.9346065897
   C     4.0954461013    4.1098896380   -0.0493018924
   C     5.4147547576    3.8817842975    0.3750695911
   C     5.7086462510    3.7882085212    1.7608044511
   C     4.7332435049    3.9198783186    2.6916508985
   C     3.7816154542    3.9023758002   -1.4345795583
   C     4.8391297804    3.7517314329   -2.3675235766
   C     6.1810707500    3.7257350869   -1.9093220558
   C     6.4509415392    3.7280662200   -0.5819550389
   C     2.4680490307    3.7329816973   -1.9108148880
   C     4.5458889672    3.5836765449   -3.7316748084
   C     2.2075969757    3.5527910481   -3.2450974126
   C     3.2514244690    3.5114057751   -4.1722197028
   H     1.8007701743    5.5667064881   -0.3990806360
   H     0.1741531407    6.1531811692    1.3126777753
   H     0.5594647568    5.5302813017    3.6755464047
   H     2.7098854126    4.5008243829    4.3178653920
   H     6.7266429699    3.5711180540    2.0528102770
   H     4.9381899084    3.7680688407    3.7415920217
   H     6.9751692886    3.6485761982   -2.6379494649
   H     7.4661641126    3.6332003218   -0.2245487685
   H     1.6518674459    3.6822348514   -1.2095294586
   H     5.3685703202    3.4913494306   -4.4268296445
   H     1.1872885670    3.4239895721   -3.5777028350
   H     3.0352479078    3.3851139672   -5.2231389548
   C     4.6644473177    0.2006806464    2.5755665217
   C     4.5357960100    0.2747796286    3.9391008620
   C     3.4270574275    0.8993147538    4.5154897865
   C     2.4179574487    1.3520654206    3.7087658915
   C     2.5123071417    1.2570805710    2.3098216212
   C     3.7006804008    0.7612453459    1.7161583134
   C     3.8083457768    0.7459515521    0.2818621743
   C     2.6268023929    0.8901925003   -0.4655802165
   C     1.4257421277    1.3031945673    0.1664030266
   C     1.3947755691    1.5683045514    1.4937557955
   C     5.0448159297    0.5860983157   -0.4327193614
   C     5.0089325588    0.3076371106   -1.8235177834
   C     3.7661358970    0.2793877068   -2.5052889364
   C     2.6265346956    0.6235645871   -1.8596159265
   C     6.3095600165    0.7941360159    0.1489454308
   C     6.2081408843    0.1151628731   -2.5294843787
   C     7.4669114842    0.6130833438   -0.5649664925
   C     7.4219283518    0.2358907250   -1.9086350555
   H     5.4834073823   -0.3651130440    2.1614238493
   H     5.2879416502   -0.1718954090    4.5736764680
   H     3.3485884705    0.9737817740    5.5905053260
   H     1.5131583406    1.7621811340    4.1350705428
   H     0.5457244358    1.4367932563   -0.4462501957
   H     0.5012125009    1.9487809496    1.9674476669
   H     3.7583986728    0.0266278968   -3.5555975368
   H     1.6850107421    0.6782330860   -2.3868689456
   H     6.3707066122    1.1578115777    1.1613471340
   H     6.1496909585   -0.1057765646   -3.5854368114
   H     8.4241590242    0.7845377047   -0.0928219818
   H     8.3399259783    0.0832255043   -2.4570355045
   C    -1.8981449487   -0.6450777738   -1.1564390606
   C    -1.5733346420   -0.1953642102   -2.4100229446
   C    -2.0672078266   -0.8392968902   -3.5455041617
   C    -2.9400726225   -1.8831927189   -3.3965404931
   C    -3.3036524539   -2.3492326168   -2.1218396400
   C    -2.7148872109   -1.7747613563   -0.9664160687
   C    -3.0553121650   -2.2989592541    0.3265203971
   C    -4.1538883822   -3.1701492030    0.4186950420
   C    -4.7455588532   -3.7019391882   -0.7550873735
   C    -4.2940748643   -3.3540563372   -1.9826718708
   C    -2.3399517860   -1.9913299338    1.5347600896
   C    -2.9435596744   -2.2851042441    2.7847512835
   C    -4.1582203623   -3.0149032207    2.8254212087
   C    -4.6905057030   -3.5141412344    1.6851833120
   C    -1.0154065739   -1.5161386267    1.5568598640
   C    -2.2875388242   -1.9324440136    3.9767827968
   C    -0.3723229118   -1.2316500471    2.7349193673
   C    -1.0282017757   -1.3943929832    3.9569518249
   H    -1.5649477962   -0.0815552338   -0.3018469746
   H    -0.9530043252    0.6824251267   -2.5222145330
   H    -1.7931713860   -0.4857472734   -4.5289133902
   H    -3.3851414519   -2.3532046488   -4.2628783079
   H    -5.5523112528   -4.4123696795   -0.6406937263
   H    -4.7129842877   -3.7942735286   -2.8765285308
   H    -4.6055685867   -3.2209662297    3.7872569233
   H    -5.5579040570   -4.1585206640    1.7136921868
   H    -0.4591093901   -1.4381456123    0.6380393472
   H    -2.7837950593   -2.1332433701    4.9161894376
   H     0.6549454735   -0.8984095372    2.7158868784
   H    -0.5221371872   -1.1404521791    4.8771508118
210
 structure 3 [3] Energy =   67.3075654210 wvn
   C    -3.9810182954    1.7188088178    2.2336104029
   C    -3.2731303359    2.8441875631    2.5707577266
   C    -2.2389203594    3.3048863457    1.7531994099
   C    -2.0108642722    2.6860992306    0.5543221467
   C    -2.7423593144    1.5479455132    0.1762071972
   C    -3.6806579859    0.9783664594    1.0745902774
   C    -4.3264803124   -0.2562700371    0.7209953599
   C    -4.2350986451   -0.6897249277   -0.6122722614
   C    -3.3586954495   -0.0410720170   -1.5185584709
   C    -2.5895039457    0.9988619550   -1.1209240354
   C    -5.0391652545   -1.0895190353    1.6503675406
   C    -5.8658895389   -2.1300596448    1.1534534010
   C    -5.8709194769   -2.4228204309   -0.2332880914
   C    -5.0266660633   -1.7737074553   -1.0687419019
   C    -4.8852314393   -1.0080688905    3.0481618068
   C    -6.6201959112   -2.9127150856    2.0438845552
   C    -5.6085833563   -1.8045594943    3.8988350458
   C    -6.5194494657   -2.7375745763    3.3973919722
   H    -4.8198972245    1.4318646561    2.8470716608
   H    -3.5274627208    3.3894424424    3.4684968403
   H    -1.6620931092    4.1701825701    2.0448148420
   H    -1.2737869075    3.0746452876   -0.1333210606
   H    -3.2979851428   -0.4215635578   -2.5280108707
   H    -1.8849614442    1.4631738981   -1.7948016871
   H    -6.5211257712   -3.2073689149   -0.5927565376
   H    -4.9591583811   -2.0477890901   -2.1117555390
   H    -4.1361652309   -0.3520869745    3.4619033952
   H    -7.2687551287   -3.6751216980    1.6359516075
   H    -5.4601622193   -1.7239113339    4.9665315610
   H    -7.1018450890   -3.3431378925    4.0761480067
   C   -10.7479782562    1.9142080910    0.6745097104
   C   -11.4469159543    1.4639020022    1.7641293758
   C   -12.5415385210    0.6114565889    1.6024423803
   C   -12.8626293887    0.1621298913    0.3503173412
   C   -12.1405696898    0.5855037144   -0.7791702122
   C   -11.1076004128    1.5471490166   -0.6359583427
   C   -10.4176076445    2.0138069569   -1.8062269552
   C   -10.5818507713    1.2915132086   -3.0009948029
   C   -11.5956318664    0.3047248266   -3.1046445035
   C   -12.3954447306    0.0124025518   -2.0511876583
   C    -9.5620214513    3.1685654931   -1.8294472273
   C    -8.6677069198    3.3401560473   -2.9166101269
   C    -8.7518577782    2.4750055251   -4.0374222900
   C    -9.7315165364    1.5424586115   -4.1088069769
   C    -9.6276595465    4.2069165041   -0.8812526867
   C    -7.7564183662    4.4092908854   -2.9079262083
   C    -8.7493770302    5.2597353942   -0.9118570095
   C    -7.7703929843    5.3396631059   -1.9042483723
   H    -9.8675390018    2.5141323496    0.8298378967
   H   -11.1399911891    1.7563683001    2.7576719413
   H   -13.0990311267    0.2796801971    2.4659559979
   H   -13.6646371640   -0.5498077418    0.2122463246
   H   -11.7287333385   -0.1918966807   -4.0556075543
   H   -13.2016219494   -0.7017938519   -2.1443005331
   H    -8.0607875756    2.6233899862   -4.8548171635
   H    -9.8635154436    0.9429511823   -4.9987474192
   H   -10.4222914018    4.2105469082   -0.1519765072
   H    -7.0587118206    4.4980003780   -3.7285221466
   H    -8.8242065088    6.0436932361   -0.1724408779
   H    -7.0648097465    6.1569905049   -1.9014704348
   C     8.7386560463    0.6617311710    0.8698382565
   C     9.2509056588    1.3716009080    1.9246469788
   C     8.8418105672    1.0970194363    3.2314803020
   C     7.9794016366    0.0592744857    3.4608105328
   C     7.4597468646   -0.6994198145    2.3986228648
   C     7.7798865823   -0.3512417113    1.0618875369
   C     7.2035564925   -1.1097851331   -0.0115550667
   C     6.5794576206   -2.3305089275    0.2963140934
   C     6.2903645247   -2.6614087604    1.6437209731
   C     6.6613015568   -1.8422808935    2.6558790739
   C     7.2463288443   -0.7072365152   -1.3895800439
   C     7.0032715947   -1.6784500657   -2.3957100732
   C     6.5430001915   -2.9692253445   -2.0291734808
   C     6.2525041587   -3.2460541311   -0.7360162617
   C     7.4271389753    0.6247068531   -1.8064574645
   C     7.1491019784   -1.3284897722   -3.7494252955
   C     7.5173332264    0.9508568024   -3.1358914755
   C     7.4289240842   -0.0392524087   -4.1178931695
   H     9.1313125110    0.8457639079   -0.1165577612
   H     9.9915142277    2.1373700187    1.7450211678
   H     9.2382853033    1.6757530116    4.0533159830
   H     7.7008395010   -0.2095376491    4.4703323988
   H     5.7503733868   -3.5770459454    1.8367542054
   H     6.4055393964   -2.0723397531    3.6804711494
   H     6.3651606895   -3.6956804921   -2.8088968522
   H     5.8059641819   -4.1894385912   -0.4576977856
   H     7.4281073466    1.4153834208   -1.0743980118
   H     7.0023218706   -2.0944531467   -4.4981830543
   H     7.6443246682    1.9835900614   -3.4265547900
   H     7.5347916271    0.2241640733   -5.1606030275
   C    -6.8977980105    2.9191283204    0.8186136055
   C    -6.1401999477    4.0457964422    1.0084590647
   C    -5.1162847196    4.3714039779    0.1176103135
   C    -4.9363193019    3.6060154389   -1.0018423201
   C    -5.7275133092    2.4699042074   -1.2380389520
   C    -6.6710892415    2.0517774098   -0.2658562277
   C    -7.4048251471    0.8354333510   -0.4832663577
   C    -7.4014358897    0.2870076604   -1.7768674220
   C    -6.4998102374    0.7744196936   -2.7565645671
   C    -5.6342398463    1.7753705103   -2.4700537334
   C    -8.1333900558    0.1383890880    0.5397244234
   C    -9.0571900515   -0.8707511433    0.1650868389
   C    -9.1494736822   -1.2702657287   -1.1916943970
   C    -8.2972068948   -0.7599378743   -2.1116075845
   C    -7.9128574257    0.3271007944    1.9169085619
   C    -9.8282332064   -1.5128628035    1.1482610569
   C    -8.6566901891   -0.3331079642    2.8599589852
   C    -9.6556394253   -1.2303405142    2.4758950189
   H    -7.7194714900    2.7296885787    1.4904110704
   H    -6.3443841657    4.6949310597    1.8475947428
   H    -4.5036482011    5.2430596886    0.2935748897
   H    -4.1968211954    3.8806840823   -1.7404580009
   H    -6.4971320046    0.2978803552   -3.7265919589
   H    -4.9023821522    2.1065007570   -3.1927415275
   H    -9.8738155793   -2.0264570488   -1.4597145673
   H    -8.2993683417   -1.1217793415   -3.1300889125
   H    -7.1005994340    0.9564744428    2.2403366816
   H   -10.5504819695   -2.2529533733    0.8334974160
   H    -8.4579503446   -0.1724784361    3.9097427837
   H   -10.2534295363   -1.7265770509    3.2261661056
   C     0.8400398363    0.3347966827    2.4535276264
   C     1.3932144180    1.2347481303    3.3281541670
   C     1.8366693322    2.4810890749    2.8816699412
   C     1.7874068052    2.7700642064    1.5449423177
   C     1.2467288941    1.8541500689    0.6275824120
   C     0.6810064933    0.6384712699    1.0888343957
   C     0.0757510986   -0.2548754326    0.1398649511
   C     0.3500676708   -0.0491304249   -1.2233418413
   C     0.9679814885    1.1529653041   -1.6535315878
   C     1.3235808354    2.1110337984   -0.7651400073
   C    -0.7966864327   -1.3390592855    0.4951739294
   C    -1.1068061525   -2.3235902035   -0.4786772724
   C    -0.6580017597   -2.1586764015   -1.8132932413
   C    -0.0125661961   -1.0273706486   -2.1827970322
   C    -1.4509945772   -1.4382704920    1.7377140442
   C    -1.9090275651   -3.4242406389   -0.1316858598
   C    -2.2282002391   -2.5233254084    2.0540896717
   C    -2.4368495866   -3.5445291291    1.1252469507
   H     0.5809748244   -0.6483479167    2.8110833384
   H     1.5054664064    0.9716038462    4.3702599380
   H     2.2565236687    3.1878888247    3.5821203438
   H     2.1964920918    3.6970810047    1.1679969435
   H     1.1090243710    1.2986185349   -2.7159860392
   H     1.7305423781    3.0575097972   -1.0918848094
   H    -0.8898110531   -2.9292393998   -2.5348366296
   H     0.2630419578   -0.8571908437   -3.2139490429
   H    -1.3911416581   -0.6181045111    2.4348787418
   H    -2.1199632732   -4.1676860607   -0.8877411060
   H    -2.7063385289   -2.5819501106    3.0202910694
   H    -3.0499571639   -4.3937141250    1.3885593166
   C     4.4073676803    2.0867000633   -1.4699963429
   C     4.9834549718    3.3100868569   -1.7008064651
   C     5.7653195015    3.9248667752   -0.7196528241
   C     5.8671996470    3.3413021242    0.5147806923
   C     5.2490669021    2.1082644173    0.7876240061
   C     4.5849367888    1.4046020802   -0.2507753520
   C     4.0591409866    0.0945016180    0.0204529031
   C     3.9381341944   -0.2961220411    1.3649141222
   C     4.5228168013    0.4813372320    2.3958326802
   C     5.2265247054    1.6013639326    2.1103811513
   C     3.6651795247   -0.8467848059   -0.9927991442
   C     2.9281081415   -1.9994430413   -0.6156965675
   C     2.6836529108   -2.2648923750    0.7551188514
   C     3.2331850223   -1.4775548175    1.7087138966
   C     4.0534030559   -0.7515723351   -2.3421316180
   C     2.4964360826   -2.9096512955   -1.5945132923
   C     3.6382074239   -1.6653084625   -3.2772122804
   C     2.8235697769   -2.7378815040   -2.9125118732
   H     3.7543302223    1.6722943398   -2.2190845027
   H     4.8226879533    3.8099219357   -2.6454984646
   H     6.2432392036    4.8722362528   -0.9231635549
   H     6.4067651006    3.8322608570    1.3126900863
   H     4.4232930532    0.1341309900    3.4138988594
   H     5.7366065310    2.1551823373    2.8851497211
   H     2.0964996308   -3.1344126921    1.0153733713
   H     3.1301727124   -1.7195957349    2.7567223175
   H     4.7461049595    0.0141526676   -2.6466016440
   H     1.9155315277   -3.7649396185   -1.2791621040
   H     3.9636046679   -1.5630316829   -4.3026401780
   H     2.4886992126   -3.4426048904   -3.6597151750
   C     9.8734681548   -4.0307530298   -0.5002864474
   C     9.1256907264   -5.1785801497   -0.5603437640
   C     8.4150235273   -5.6225878381    0.5572285764
   C     8.5440573143   -4.9527454140    1.7438385187
   C     9.3273680628   -3.7896568170    1.8375458670
   C     9.9352942003   -3.2549412810    0.6731363862
   C    10.6653330282   -2.0216970899    0.7723262986
   C    11.0203274280   -1.5650778336    2.0533015092
   C    10.4499589883   -2.1617204080    3.2064974000
   C     9.5718154506   -3.1869849327    3.0975840286
   C    11.0481260254   -1.2220680050   -0.3586847090
   C    12.0115789178   -0.1948491337   -0.1837782634
   C    12.4873782803    0.1082486760    1.1179587786
   C    11.9504875884   -0.5040672844    2.2002229673
   C    10.4380748122   -1.3261428993   -1.6231603491
   C    12.4334074550    0.5622539599   -1.2906906047
   C    10.8392171044   -0.5484233730   -2.6794909394
   C    11.8744224078    0.3769814688   -2.5271401089
   H    10.4754828155   -3.7557961895   -1.3516171522
   H     9.0994651026   -5.7555007990   -1.4733237669
   H     7.8103596716   -6.5155660700    0.4917006797
   H     8.0662099773   -5.3244986855    2.6393824775
   H    10.7104047832   -1.7535480720    4.1726442389
   H     9.0896945067   -3.6033022632    3.9703343715
   H    13.2385636383    0.8777087853    1.2272581319
   H    12.2399520321   -0.2157483872    3.2008171545
   H     9.5938335364   -1.9820074306   -1.7530542219
   H    13.1909237300    1.3186981880   -1.1393804824
   H    10.3381425017   -0.6418484772   -3.6317592278
   H    12.1997418709    0.9671335111   -3.3714186015
210
 structure 4 [4] Energy =  184.0191432900 wvn
   C    -3.2848358945    1.2038917284   -1.2738164925
   C    -3.6289608135    1.3137917675   -2.5963869620
   C    -4.9036255455    0.9490229631   -3.0325140328
   C    -5.7832288495    0.3958084196   -2.1423513985
   C    -5.4446551005    0.2476286386   -0.7875451909
   C    -4.2048316404    0.7458928949   -0.3126617907
   C    -3.9242238940    0.6859635036    1.0960328926
   C    -4.7243610738   -0.1538076206    1.8908779967
   C    -5.9145107655   -0.7165914976    1.3634231833
   C    -6.3055906584   -0.4518675795    0.0946217636
   C    -2.8959050352    1.4539829315    1.7463377334
   C    -2.5400661289    1.1385736313    3.0842262608
   C    -3.2711151505    0.1508220831    3.7935186110
   C    -4.3620931462   -0.4250995546    3.2355067821
   C    -2.2830306884    2.5844943258    1.1708496045
   C    -1.4964195655    1.8386288450    3.7147376983
   C    -1.2895355547    3.2716499499    1.8193093057
   C    -0.8572563788    2.8730866034    3.0857821092
   H    -2.2711415324    1.4220209138   -0.9801669417
   H    -2.9044520540    1.6790895302   -3.3094931083
   H    -5.1721424106    1.0623454298   -4.0725122629
   H    -6.7490959746    0.0411319157   -2.4731695521
   H    -6.5209518917   -1.3284932329    2.0159934063
   H    -7.2486363948   -0.8167342479   -0.2859416079
   H    -2.9655327661   -0.0939459441    4.8007313816
   H    -4.9680743117   -1.1233922083    3.7954242717
   H    -2.6357482239    2.9638339415    0.2263764428
   H    -1.2250462526    1.5556207756    4.7222609014
   H    -0.8502953180    4.1393223243    1.3525754745
   H    -0.0536037189    3.4067027498    3.5719884646
   C    -1.3311769178   -1.6640442882    2.2721944994
   C    -0.3660979117   -1.3385094159    3.1910752400
   C    -0.1396258912   -2.1459824257    4.3066390596
   C    -0.9565836484   -3.2210062234    4.5273436823
   C    -1.9812562540   -3.5484122023    3.6230878976
   C    -2.1293039317   -2.8139787055    2.4170076716
   C    -3.1444132176   -3.2102334021    1.4776044080
   C    -4.1353517146   -4.1016863338    1.9263280006
   C    -3.9940044098   -4.7745040502    3.1666444362
   C    -2.9129087143   -4.5643860548    3.9526030950
   C    -3.2063941277   -2.7744732488    0.1075071665
   C    -4.3796700922   -3.0353975324   -0.6477570346
   C    -5.4392769465   -3.7839373762   -0.0765805436
   C    -5.2897178923   -4.3525516804    1.1416391589
   C    -2.1215335617   -2.2013470995   -0.5817873628
   C    -4.4636952357   -2.6220992554   -1.9877680819
   C    -2.2192663834   -1.8320307955   -1.8989272754
   C    -3.4051129956   -2.0181092266   -2.6083137731
   H    -1.5269708520   -0.9739515252    1.4684815498
   H     0.1977619597   -0.4256974617    3.0712062407
   H     0.6402291768   -1.8914805185    5.0102651611
   H    -0.8489492245   -3.8188750396    5.4218294853
   H    -4.7572389742   -5.4853971102    3.4501556926
   H    -2.7720492082   -5.1189247802    4.8696214162
   H    -6.3353445425   -3.9390569396   -0.6604385531
   H    -6.0536825252   -4.9979593652    1.5520211178
   H    -1.1668145999   -2.1096620687   -0.0934782422
   H    -5.3761119730   -2.8225449243   -2.5314465131
   H    -1.3603196910   -1.4185628615   -2.4064632994
   H    -3.4697853090   -1.7166788298   -3.6429497973
   C     1.8793664546    5.5834961651    1.1769787252
   C     2.4039874488    6.5967647774    1.9379371777
   C     3.2689669885    6.3138328370    2.9982894502
   C     3.5048595042    5.0090431877    3.3408375549
   C     2.9429471307    3.9538979347    2.6011032918
   C     2.1985197708    4.2356273563    1.4267685259
   C     1.7326205140    3.1433424394    0.6181390948
   C     1.7322330001    1.8585374361    1.1870135135
   C     2.3896780085    1.6229800093    2.4216377602
   C     3.0495617290    2.6172386908    3.0612800042
   C     1.2823869824    3.2831456021   -0.7388947876
   C     0.5994099116    2.2026887356   -1.3542401099
   C     0.4743494104    0.9678287494   -0.6690153903
   C     1.0832002801    0.7857167086    0.5260714494
   C     1.5760168611    4.3995886973   -1.5437337001
   C     0.1184830317    2.3345585024   -2.6680049127
   C     1.1193451721    4.4942815441   -2.8336098113
   C     0.3512244229    3.4711482973   -3.3939976074
   H     1.1601182435    5.8230422130    0.4109633228
   H     2.1383163565    7.6227364708    1.7264772080
   H     3.7044906047    7.1204406972    3.5697629113
   H     4.1089940841    4.7671395176    4.2043743644
   H     2.3889225713    0.6175077170    2.8165768002
   H     3.6155479824    2.4255763307    3.9616732811
   H    -0.0602850068    0.1590015617   -1.1462090801
   H     1.0726710261   -0.1823901883    1.0029205941
   H     2.2294435185    5.1690734075   -1.1675966891
   H    -0.4132900302    1.5010596647   -3.1055047425
   H     1.3734816826    5.3605480404   -3.4283690747
   H    -0.0154938187    3.5620206519   -4.4064463048
   C     3.7540977234   -5.1460838514   -2.9021710600
   C     2.8696414772   -6.1441304589   -3.2216050490
   C     2.1830557379   -6.8333478304   -2.2193742758
   C     2.4705654952   -6.5720972882   -0.9070253139
   C     3.4026098672   -5.5807626427   -0.5558775197
   C     3.9910970538   -4.7755198053   -1.5645504584
   C     4.8726208262   -3.7069608218   -1.1777291493
   C     5.3763539833   -3.7098001789    0.1354022796
   C     4.8220802520   -4.5811714945    1.1090561723
   C     3.8153342217   -5.4303908568    0.7928726915
   C     5.2712072211   -2.6344403054   -2.0482076365
   C     6.3587096951   -1.8030739547   -1.6721203835
   C     6.9634167936   -1.9692563870   -0.3998643442
   C     6.4424586432   -2.8439537224    0.4934238831
   C     4.5720518027   -2.2903659527   -3.2211169930
   C     6.7899025069   -0.7823372240   -2.5368298853
   C     4.9988761412   -1.2733558578   -4.0371390448
   C     6.1403323333   -0.5346787061   -3.7161496901
   H     4.3269727542   -4.6856437560   -3.6913428468
   H     2.7125841039   -6.4108035398   -4.2565232545
   H     1.4690340485   -7.5993463261   -2.4829083346
   H     2.0030055402   -7.1433464121   -0.1173412202
   H     5.2072615994   -4.5279311443    2.1179482824
   H     3.3501256033   -6.0525192389    1.5437828679
   H     7.8044888343   -1.3421995315   -0.1415833161
   H     6.8458593354   -2.9172135669    1.4934540683
   H     3.6493695548   -2.7969047376   -3.4531294715
   H     7.6326141076   -0.1756825133   -2.2371916757
   H     4.4376562458   -1.0296332791   -4.9281013548
   H     6.4776751245    0.2522189210   -4.3742946471
   C    -4.0008652046    5.6387129922    0.6451622630
   C    -2.9772258719    6.3254510324    1.2457950676
   C    -1.7735789891    6.5420448111    0.5693820465
   C    -1.6495727181    6.1381165133   -0.7335740616
   C    -2.7009504923    5.4706777741   -1.3853199066
   C    -3.8732208624    5.1313730344   -0.6620868939
   C    -4.9126988645    4.3950539520   -1.3260955924
   C    -4.8950060282    4.3533575502   -2.7304380944
   C    -3.7303581039    4.7523409119   -3.4364302547
   C    -2.6379877613    5.2108469320   -2.7786845487
   C    -5.9657091790    3.6994896991   -0.6416393662
   C    -7.1073372654    3.2884927419   -1.3756287024
   C    -7.1413395976    3.4728566463   -2.7821316507
   C    -6.0418427371    3.9127995429   -3.4399194592
   C    -5.8785024595    3.3000843430    0.7052498026
   C    -8.1646110435    2.6425398580   -0.7127646726
   C    -6.9078647899    2.6341846535    1.3193856602
   C    -8.0784527756    2.3351581656    0.6187056902
   H    -4.9427424568    5.5407810067    1.1613949811
   H    -3.1039671853    6.7146645964    2.2453489287
   H    -0.9679368237    7.0633951758    1.0659625468
   H    -0.7529788336    6.3545583271   -1.2979586715
   H    -3.7277817327    4.6512946570   -4.5127510140
   H    -1.7274227195    5.4548753548   -3.3056835007
   H    -8.0359085164    3.1900912290   -3.3185847188
   H    -6.0247406056    3.9648289618   -4.5195743689
   H    -4.9637483358    3.4622301203    1.2522435058
   H    -9.0389726500    2.3642753653   -1.2846287256
   H    -6.8049771925    2.3225359138    2.3485771239
   H    -8.8911475151    1.8300785157    1.1197711488
   C     6.8071322309    3.1287602309    1.9049914569
   C     7.4451726938    3.0444013465    3.1163009818
   C     7.1920361352    1.9754433201    3.9798134596
   C     6.3693593987    0.9613514324    3.5680631473
   C     5.7262795463    1.0113454372    2.3191840420
   C     5.8680090481    2.1611268567    1.4996566313
   C     5.1394180960    2.2316763084    0.2639670623
   C     4.5560637089    1.0526749027   -0.2302069825
   C     4.4833594312   -0.1031741216    0.5874025305
   C     4.9860856180   -0.1004290375    1.8447111023
   C     4.9893409566    3.4341929913   -0.5079614381
   C     4.5841086821    3.3332045004   -1.8636955076
   C     4.1389124370    2.0859123358   -2.3703620569
   C     4.0473168279    1.0103613924   -1.5533006561
   C     5.1386714310    4.7281302931    0.0263090612
   C     4.5609745617    4.4843865730   -2.6700016010
   C     5.0615514322    5.8425225051   -0.7698675732
   C     4.8278955450    5.7197738509   -2.1424635090
   H     7.0765089112    3.9236163489    1.2280259329
   H     8.1622955289    3.8009510799    3.4003378421
   H     7.6806838790    1.9323321719    4.9423255183
   H     6.2194505462    0.0901395163    4.1906851024
   H     4.0007923026   -0.9827924722    0.1897560684
   H     4.8835484623   -0.9649606381    2.4852876271
   H     3.8178774227    2.0317151417   -3.4005498318
   H     3.6301200105    0.0804893383   -1.9100850960
   H     5.2539555327    4.8541371310    1.0908025400
   H     4.2947764321    4.3771508843   -3.7120019522
   H     5.1704167960    6.8237331004   -0.3308165019
   H     4.8087314502    6.6011052915   -2.7669744431
   C    -2.2532282896   -5.7465842813   -0.6840232509
   C    -3.2174258352   -6.6296432619   -0.2711476536
   C    -3.0752283524   -7.3247947538    0.9321875549
   C    -2.0083285274   -7.0528111278    1.7458909251
   C    -1.0294607558   -6.1193598471    1.3654201753
   C    -1.0980244548   -5.5133100127    0.0855787834
   C    -0.0580313791   -4.6077437983   -0.3118192964
   C     0.7884262915   -4.0951432719    0.6858415120
   C     0.8026781163   -4.6845579162    1.9754633009
   C    -0.0182046572   -5.7191591823    2.2766213440
   C     0.1513430854   -4.1776243911   -1.6651301061
   C     0.9406443957   -3.0249737029   -1.9019322047
   C     1.6385225349   -2.4194789079   -0.8267568381
   C     1.6277037637   -2.9870718637    0.4034998176
   C    -0.3135537950   -4.8866392504   -2.7874580935
   C     1.0594086535   -2.5188582839   -3.2083282581
   C    -0.1339575049   -4.4056729604   -4.0590113020
   C     0.5132457452   -3.1859645997   -4.2721457621
   H    -2.4177395003   -5.1712739741   -1.5812075027
   H    -4.1019047151   -6.7783281550   -0.8731086503
   H    -3.8279113745   -8.0382313834    1.2341291159
   H    -1.9201237573   -7.5291346893    2.7121821051
   H     1.5032654702   -4.3005947759    2.7028865232
   H     0.0324966474   -6.2095988104    3.2382742153
   H     2.2154350115   -1.5292362057   -1.0293471561
   H     2.2324574479   -2.5884846937    1.2062041335
   H    -0.7716745938   -5.8530240585   -2.6506363826
   H     1.6045403061   -1.5962265061   -3.3570105837
   H    -0.4911993626   -4.9743063056   -4.9052659429
   H     0.6118309496   -2.7960934566   -5.2750221044
