# Supplementary material for: Evolution of the ionisation energy with the stepwise growth of chiral clusters of [4]helicene
Source: Nat Commun. 2024 Jun 10;15:4928. doi: 10.1038/s41467-024-48778-0 (PMC11164862; doi:10.1038/s41467-024-48778-0)
Supplement: Supplementary file 4 — Supplementary Data 1 [file 41467_2024_48778_MOESM4_ESM.zip › StructuresBelow210wvnThr/PPPMM.trj]

150
 structure 0 [0, 1] Energy =    0.0000000000 wvn
   C    -4.1287707568   -1.1358377437   -2.0887820368
   C    -4.1165710356   -2.0494907150   -3.1106956938
   C    -3.4232255447   -3.2545602029   -2.9776112960
   C    -2.8393030875   -3.5609436118   -1.7781900409
   C    -2.8748080283   -2.6563319854   -0.7027769321
   C    -3.4446366266   -1.3691177224   -0.8817105138
   C    -3.3750789256   -0.4198842415    0.1945591609
   C    -3.0453274085   -0.9007357121    1.4729102405
   C    -2.5689710053   -2.2256049242    1.6397081458
   C    -2.4085008355   -3.0480676582    0.5765383219
   C    -3.6117525005    0.9890332979    0.0434394599
   C    -3.7940298140    1.7863841349    1.2022664064
   C    -3.6093658800    1.2146845975    2.4860601638
   C    -3.1801591511   -0.0632444507    2.6088601405
   C    -3.5760008395    1.6571103539   -1.1944286842
   C    -4.0953493430    3.1522702398    1.0723592830
   C    -3.8397565396    2.9988967213   -1.2933307234
   C    -4.1455449016    3.7501059041   -0.1573415397
   H    -4.7282690893   -0.2476269139   -2.1947743083
   H    -4.6585855479   -1.8429067310   -4.0221335492
   H    -3.3924909244   -3.9543653624   -3.8000896075
   H    -2.3603761140   -4.5186823184   -1.6279407168
   H    -2.3030030203   -2.5498002394    2.6354869482
   H    -1.9743642043   -4.0310302429    0.6913057762
   H    -3.7644054536    1.8386152523    3.3546803339
   H    -2.9545055058   -0.4821429001    3.5790394026
   H    -3.2743518978    1.1225109273   -2.0793458330
   H    -4.2647101202    3.7297017940    1.9703385340
   H    -3.7960422111    3.4815841183   -2.2588409835
   H    -4.3787250288    4.8007042133   -0.2494263629
   C    -6.9369283573    1.6183216365   -0.8459975231
   C    -7.2289538596    2.9140825484   -1.1865746333
   C    -7.6046329943    3.8378646825   -0.2089902954
   C    -7.5938110759    3.4623737054    1.1073893304
   C    -7.2650456693    2.1487626916    1.4832188709
   C    -7.0129877104    1.1712411601    0.4861327656
   C    -6.7564298910   -0.1852291936    0.8856896242
   C    -6.4614352377   -0.4311802974    2.2375484014
   C    -6.6658625552    0.5833923434    3.2081940384
   C    -7.1244002444    1.8071251638    2.8527671982
   C    -6.7883760905   -1.3079700545   -0.0105160962
   C    -6.2025636439   -2.5333326731    0.3992841272
   C    -5.7570116595   -2.6846347251    1.7367751106
   C    -5.9597589851   -1.6954367732    2.6396990186
   C    -7.4667433706   -1.2996997993   -1.2442194628
   C    -6.1421794955   -3.6123082810   -0.4989117648
   C    -7.4276907881   -2.3796305911   -2.0885134124
   C    -6.7157055014   -3.5296761771   -1.7387032267
   H    -6.5882750139    0.9456379288   -1.6122335554
   H    -7.1547701952    3.2279170228   -2.2178094106
   H    -7.8590741281    4.8490553387   -0.4910665670
   H    -7.8149802805    4.1809972425    1.8843440056
   H    -6.4728890468    0.3427871716    4.2441440371
   H    -7.3350018935    2.5619828657    3.5971528721
   H    -5.3130966907   -3.6253863453    2.0284512212
   H    -5.7115050383   -1.8369225411    3.6819618185
   H    -8.0817041224   -0.4528881363   -1.5058328360
   H    -5.6534578300   -4.5216164712   -0.1792047982
   H    -7.9623970374   -2.3476793146   -3.0270761614
   H    -6.6631634241   -4.3616592240   -2.4255820416
   C     6.1180490134    1.6463359372   -1.3282151696
   C     6.0537657698    2.0228232627   -2.6456757443
   C     6.7766911640    1.3283228807   -3.6181373956
   C     7.4910878198    0.2163391466   -3.2588177323
   C     7.5385470843   -0.2134690337   -1.9213066558
   C     6.9040445299    0.5556708197   -0.9115204481
   C     6.9968770903    0.1258549264    0.4563387042
   C     7.4403275680   -1.1838903639    0.7073952113
   C     8.0328319014   -1.9477005653   -0.3308639156
   C     8.1499534914   -1.4485171540   -1.5844298467
   C     6.6529729897    0.9499986713    1.5815845345
   C     6.4576882100    0.3395727645    2.8467495652
   C     6.7522842680   -1.0374306011    3.0151741314
   C     7.2984406375   -1.7489653693    2.0005479688
   C     6.5965159887    2.3558683907    1.5287501294
   C     6.0365471778    1.1179095437    3.9385250106
   C     6.2096103588    3.0975595505    2.6153012103
   C     5.8798565677    2.4727268319    3.8203964598
   H     5.4994073771    2.1595858156   -0.6116816668
   H     5.4237602154    2.8512077541   -2.9346997071
   H     6.7371108732    1.6466765091   -4.6496098310
   H     8.0063660943   -0.3696321993   -4.0072322725
   H     8.4125639891   -2.9298270521   -0.0873367877
   H     8.6511747361   -2.0064821746   -2.3627118903
   H     6.5874228989   -1.4853263730    3.9847415568
   H     7.6083263867   -2.7742259858    2.1447773575
   H     6.9233499982    2.8679380505    0.6379072071
   H     5.8625733030    0.6255410080    4.8852155541
   H     6.1758441495    4.1752128979    2.5457244389
   H     5.5519848776    3.0647780531    4.6627479592
   C    -0.7484289914   -0.4132647053   -2.4628646903
   C    -1.0480552003    0.0508388428   -3.7183117991
   C    -1.0210829525    1.4199886884   -3.9951261946
   C    -0.7903105500    2.3044584543   -2.9760797481
   C    -0.5268523620    1.8538609511   -1.6714355708
   C    -0.4016179590    0.4640812215   -1.4179698486
   C    -0.0399147967    0.0259465081   -0.0980393481
   C    -0.1507979641    0.9518356235    0.9532800289
   C    -0.3690816249    2.3256856163    0.6784577209
   C    -0.4662777798    2.7737479775   -0.5948924808
   C     0.4296679677   -1.2959175016    0.2114088747
   C     0.4837443162   -1.7089414885    1.5671155944
   C     0.2034296749   -0.7771283311    2.5975167460
   C    -0.0382118145    0.5210055386    2.2989998005
   C     0.9328434015   -2.1922259384   -0.7502556598
   C     0.8661567022   -3.0237257555    1.8833428074
   C     1.3275698804   -3.4614559867   -0.4153689350
   C     1.2546665505   -3.9011877615    0.9078636707
   H    -0.8511286760   -1.4670658625   -2.2623736767
   H    -1.3249278277   -0.6478381823   -4.4947481451
   H    -1.2289644333    1.7727786722   -4.9949813308
   H    -0.8421825467    3.3697876612   -3.1504604463
   H    -0.4186508673    3.0105881687    1.5126637914
   H    -0.5673297565    3.8276296683   -0.8098517909
   H     0.2410993515   -1.1156943596    3.6233801764
   H    -0.1751113724    1.2551116262    3.0802499832
   H     1.0619279995   -1.8620155682   -1.7672138058
   H     0.8677130609   -3.3236628022    2.9221926285
   H     1.7166990531   -4.1217564811   -1.1768147068
   H     1.5456556841   -4.9112585679    1.1571431278
   C     2.7240415537    0.5882450186   -2.3596400150
   C     2.4299399436    1.4134728598   -3.4140336317
   C     2.3773088769    2.7976918372   -3.2383674589
   C     2.5357518789    3.3205988018   -1.9832499361
   C     2.8064759435    2.4912508966   -0.8815665788
   C     2.9948615754    1.0985845048   -1.0767200091
   C     3.3710756694    0.2825381110    0.0449175435
   C     3.2188679069    0.8230988154    1.3331596912
   C     2.9688612742    2.2087088572    1.5007667645
   C     2.8476973712    3.0292276998    0.4303297687
   C     3.9157929769   -1.0416709423   -0.0675567774
   C     3.9766396149   -1.8611417486    1.0876530951
   C     3.6150157592   -1.3268068044    2.3494330565
   C     3.3219456398   -0.0112411232    2.4743213745
   C     4.5046458350   -1.5420455612   -1.2442072731
   C     4.4577923085   -3.1768722236    0.9865433293
   C     4.9984729941   -2.8193441387   -1.3098698575
   C     4.9383547375   -3.6631502264   -0.1987439421
   H     2.6977515334   -0.4778996503   -2.5110860093
   H     2.2214088107    0.9905766203   -4.3858431504
   H     2.1723168711    3.4407715030   -4.0818341162
   H     2.4318222746    4.3835153169   -1.8139682478
   H     2.9167517484    2.5971887828    2.5077060355
   H     2.7236558453    4.0955728824    0.5553984609
   H     3.6427627117   -1.9772689386    3.2114905538
   H     3.1383437136    0.4291571972    3.4434980766
   H     4.6348987454   -0.8910534914   -2.0933677874
   H     4.4668599508   -3.7903619686    1.8763677303
   H     5.4548757445   -3.1706813579   -2.2239624873
   H     5.3103459005   -4.6750580095   -0.2692149791
