# Supplementary material for: Evolution of the ionisation energy with the stepwise growth of chiral clusters of [4]helicene
Source: Nat Commun. 2024 Jun 10;15:4928. doi: 10.1038/s41467-024-48778-0 (PMC11164862; doi:10.1038/s41467-024-48778-0)
Supplement: Supplementary file 4 — Supplementary Data 1 [file 41467_2024_48778_MOESM4_ESM.zip › StructuresBelow210wvnThr/PPPPPM.trj]

180
 structure 0 [0, 1] Energy =    0.0000000000 wvn
   C    -4.3521109907   -2.5971583500    1.8270867527
   C    -4.0699821455   -2.9998108905    3.1079569167
   C    -3.1352026433   -4.0107062741    3.3453143997
   C    -2.4251563605   -4.5284436283    2.2953494248
   C    -2.6651784920   -4.1014990016    0.9781848106
   C    -3.7197220864   -3.1885485748    0.7167483123
   C    -4.0279323754   -2.8505752929   -0.6459671404
   C    -3.0749413523   -3.1577082457   -1.6333167697
   C    -1.9778809579   -4.0043007206   -1.3257205021
   C    -1.8285166936   -4.5276776877   -0.0847582503
   C    -5.2620795009   -2.2428399814   -1.0609877774
   C    -5.3554409452   -1.6967707539   -2.3672433223
   C    -4.2839391185   -1.8708948295   -3.2798204522
   C    -3.2187856497   -2.6376997600   -2.9455037319
   C    -6.4354878129   -2.2620535594   -0.2835276802
   C    -6.5400165252   -1.0603967095   -2.7741306671
   C    -7.5902920930   -1.6621737639   -0.7158422552
   C    -7.6355709420   -1.0192470151   -1.9547286186
   H    -5.0294475738   -1.7723579839    1.6764706356
   H    -4.5681668330   -2.5222468329    3.9388879217
   H    -2.9484291815   -4.3475006302    4.3546297044
   H    -1.6512434460   -5.2636809864    2.4642638348
   H    -1.2858780898   -4.2590159142   -2.1162260719
   H    -1.0415740431   -5.2363561602    0.1294198732
   H    -4.3674751462   -1.4306816682   -4.2629215574
   H    -2.4455817648   -2.8549629269   -3.6688718814
   H    -6.4518767538   -2.8152796441    0.6419393918
   H    -6.5778612840   -0.6276427381   -3.7637811897
   H    -8.4780494048   -1.7017687405   -0.1017441981
   H    -8.5449584151   -0.5343277120   -2.2774180041
   C     1.7110014655   -5.6105722124   -1.4922118120
   C     0.9131050766   -5.8885690354   -2.5725969968
   C     1.1891472510   -5.3246782844   -3.8212543409
   C     2.3161249834   -4.5638159467   -3.9806552025
   C     3.1674995324   -4.2932757138   -2.8956284645
   C     2.8183359410   -4.7472123882   -1.5981616129
   C     3.6681941130   -4.4148121459   -0.4894177759
   C     4.9563304279   -3.9269520576   -0.7664217168
   C     5.2961971765   -3.5231112488   -2.0828389258
   C     4.4058591358   -3.6331444121   -3.0979433435
   C     3.2911785535   -4.5841685649    0.8862021911
   C     4.3028502688   -4.5977060330    1.8795363134
   C     5.6347482579   -4.2617792333    1.5257198208
   C     5.9268797641   -3.8574950251    0.2661451287
   C     1.9556165555   -4.6556100944    1.3236319270
   C     3.9638388554   -4.8798027196    3.2139095348
   C     1.6467252287   -4.8953690991    2.6377087974
   C     2.6588834498   -5.0618978881    3.5854987835
   H     1.5235964712   -6.1177897943   -0.5589253570
   H     0.0770317432   -6.5651690853   -2.4649664286
   H     0.5408438134   -5.5315890838   -4.6606964240
   H     2.5863395347   -4.1812913221   -4.9547666542
   H     6.2783357684   -3.1044367604   -2.2497899860
   H     4.6455918402   -3.2801128901   -4.0905401198
   H     6.3933345317   -4.2811710785    2.2952643103
   H     6.9191311069   -3.5141944421    0.0096636705
   H     1.1593994940   -4.4535733360    0.6256022155
   H     4.7557674246   -4.9257768294    3.9483721854
   H     0.6138290277   -4.9305942891    2.9500942350
   H     2.4045111659   -5.2827227035    4.6118295167
   C     0.2584541601   -1.3389828823    1.3010080376
   C    -0.6465206246   -1.5588731197    2.3067187721
   C    -0.2121616478   -1.9109409509    3.5862855296
   C     1.1298560548   -1.9565051226    3.8503239704
   C     2.0764023107   -1.7155609626    2.8398362761
   C     1.6435692732   -1.4810867276    1.5100337084
   C     2.6251632085   -1.2989286335    0.4778288247
   C     3.9543093371   -1.0600682430    0.8666524802
   C     4.3511242297   -1.2610118624    2.2125764313
   C     3.4568129748   -1.6478963914    3.1525400510
   C     2.3315210110   -1.3361245814   -0.9280966566
   C     3.2850772094   -0.8232593971   -1.8437904332
   C     4.5651238019   -0.4290352757   -1.3799856973
   C     4.9071843499   -0.6129142795   -0.0834533065
   C     1.1832233718   -1.9440385517   -1.4709037611
   C     2.9786583009   -0.7668765454   -3.2138945022
   C     0.9152449478   -1.8948929930   -2.8151050478
   C     1.7946922440   -1.2582113849   -3.6928738958
   H    -0.1006830216   -0.9846562089    0.3493963906
   H    -1.7039516296   -1.4443526129    2.1187400447
   H    -0.9373816946   -2.1023137246    4.3637500112
   H     1.4873156063   -2.1594219320    4.8502092957
   H     5.3936821816   -1.1229063245    2.4616957654
   H     3.7671517689   -1.8552609751    4.1665327771
   H     5.2727652006   -0.0299240811   -2.0918162053
   H     5.9070026912   -0.3908016146    0.2620812050
   H     0.5233383501   -2.5094066396   -0.8318193384
   H     3.7117016841   -0.3441234052   -3.8860904502
   H     0.0255181191   -2.3683363875   -3.2030427669
   H     1.5604303344   -1.2050295384   -4.7464245385
   C     5.1271337180    3.5933785785    0.7619232658
   C     6.3930190752    4.0822147032    0.5623374913
   C     7.0005467485    3.9907429572   -0.6921270715
   C     6.2874880511    3.4862622920   -1.7464066443
   C     4.9768645509    3.0096581544   -1.5733485642
   C     4.4047124478    2.9760162082   -0.2761500040
   C     3.0881842635    2.4291080975   -0.1065921195
   C     2.3011045693    2.2399745857   -1.2546220879
   C     2.8839768533    2.3342650444   -2.5437198754
   C     4.1957662296    2.6323981079   -2.6953761702
   C     2.5209413830    2.0794216300    1.1652697867
   C     1.1220282220    1.8723176727    1.2612862380
   C     0.3301246804    1.8777626174    0.0860220997
   C     0.9145729356    1.9738241590   -1.1311574019
   C     3.2891454415    1.8334091219    2.3185091652
   C     0.5407501811    1.6009310249    2.5107996377
   C     2.7005756994    1.5486801821    3.5233723049
   C     1.3108360957    1.4717466496    3.6341327619
   H     4.6510894651    3.7461963701    1.7168393340
   H     6.9211761695    4.5579977928    1.3764548523
   H     8.0066642050    4.3581456318   -0.8330950936
   H     6.7145350364    3.4747379211   -2.7398560389
   H     2.2552039836    2.1369204185   -3.4001636899
   H     4.6550888451    2.6536655128   -3.6740061665
   H    -0.7387767439    1.7513573331    0.1757939902
   H     0.3250820550    1.8882594677   -2.0324833500
   H     4.3641086352    1.8034189802    2.2433643192
   H    -0.5292841328    1.4693879772    2.5597862247
   H     3.3167566249    1.3606328640    4.3906415962
   H     0.8569418506    1.2630575243    4.5918656455
   C    -1.4436047852    5.5448187358   -1.2622075269
   C    -2.7044314832    5.3802591867   -1.7778453556
   C    -3.6776481591    4.6746701657   -1.0670225078
   C    -3.3898122234    4.2178318312    0.1909852186
   C    -2.1146092622    4.4009486175    0.7528686789
   C    -1.0819275955    4.9982967347   -0.0162737684
   C     0.2327943097    5.1201172772    0.5529182730
   C     0.3701151478    4.9381172858    1.9398968380
   C    -0.7025421990    4.4044999247    2.7000223460
   C    -1.8777303248    4.0739060004    2.1130814111
   C     1.4116602528    5.4341702065   -0.2064119318
   C     2.5776670814    5.8636181773    0.4775108455
   C     2.6162418287    5.8179430296    1.8946414600
   C     1.5786786159    5.2949282511    2.5908109778
   C     1.5117416522    5.2564928183   -1.5992502553
   C     3.7080788914    6.2670900302   -0.2538826094
   C     2.6401429516    5.6207182235   -2.2879575510
   C     3.7340644270    6.1742448630   -1.6189286851
   H    -0.7385049164    6.1627433108   -1.7951174239
   H    -2.9550998931    5.8195141156   -2.7327114444
   H    -4.6621979303    4.5360051680   -1.4877383720
   H    -4.1535860199    3.7387451940    0.7871529966
   H    -0.5457305495    4.2436515026    3.7570327997
   H    -2.6769529416    3.6153020351    2.6786058269
   H     3.5109291010    6.1579568965    2.3967393587
   H     1.6355690195    5.1704000033    3.6629383127
   H     0.7105548811    4.7663573606   -2.1284096596
   H     4.5725171755    6.6253675480    0.2865927772
   H     2.6915006556    5.4655125375   -3.3557472711
   H     4.6084422004    6.4808860260   -2.1735236654
   C    -2.9191061868    0.2382723311   -0.9042709040
   C    -1.9622555947    0.1425994931   -1.8814844501
   C    -2.1068696587    0.8311666869   -3.0875993694
   C    -3.2569095585    1.5327763467   -3.3287905560
   C    -4.2726018888    1.6064704116   -2.3611076506
   C    -4.0730507995    1.0225973222   -1.0843487025
   C    -5.0955216751    1.1664031519   -0.0865371826
   C    -6.3702800918    1.5886095667   -0.5001265818
   C    -6.5562827309    2.1180518858   -1.8030570232
   C    -5.5232816616    2.1971217510   -2.6756247007
   C    -4.8921439346    0.9121648467    1.3129057266
   C    -6.0230680569    0.7658077957    2.1582215869
   C    -7.3216134146    1.0094736789    1.6416025038
   C    -7.4759490818    1.4852747259    0.3826120362
   C    -3.6233935915    0.9082128573    1.9240408228
   C    -5.8417356886    0.4539468447    3.5174214242
   C    -3.4732557488    0.6396614225    3.2609776444
   C    -4.5869508603    0.3669972610    4.0591657004
   H    -2.8118454654   -0.3582285753   -0.0123578147
   H    -1.0919884203   -0.4774545039   -1.7286409210
   H    -1.3326363576    0.7643464195   -3.8385062877
   H    -3.4169505903    2.0161457260   -4.2826262925
   H    -7.5377704020    2.4842565438   -2.0694863833
   H    -5.6487516784    2.6539507710   -3.6474153619
   H    -8.1715670742    0.8718562333    2.2946960447
   H    -8.4517043769    1.7674586596    0.0136042667
   H    -2.7570374330    1.1851598869    1.3450046435
   H    -6.7178603837    0.3152090250    4.1354889387
   H    -2.4886041521    0.6512933070    3.7060287982
   H    -4.4551899076    0.1363013944    5.1063662483
180
 structure 2 [2] Energy =  103.0981457706 wvn
   C     1.4473312817   -2.3583385319   -0.9853503700
   C     0.7929344898   -2.5872379312   -2.1689770775
   C     1.2821238766   -2.0647610778   -3.3671819797
   C     2.3842112936   -1.2544857877   -3.3391386272
   C     3.0643229726   -0.9953104212   -2.1371067933
   C     2.6467384313   -1.6215902175   -0.9337304779
   C     3.4001606336   -1.3932081743    0.2703169648
   C     4.3469135331   -0.3532987528    0.2667403603
   C     4.7051009646    0.2928857681   -0.9437416317
   C     4.1313226126   -0.0623409385   -2.1162543393
   C     3.2525920663   -2.1578202391    1.4797880269
   C     3.8272912056   -1.6712375297    2.6822486563
   C     4.6524371543   -0.5188667196    2.6550735672
   C     4.9604942972    0.0666363298    1.4747177370
   C     2.6576157965   -3.4318210425    1.5293289898
   C     3.6391037655   -2.3728515287    3.8851348807
   C     2.5282289885   -4.1216527693    2.7068895081
   C     2.9802220219   -3.5717935987    3.9080330615
   H     0.9854323257   -2.7012767879   -0.0744067640
   H    -0.1211148003   -3.1618194719   -2.1699988043
   H     0.7673120360   -2.2670145975   -4.2950218466
   H     2.7397353372   -0.7800922446   -4.2430809529
   H     5.4642695179    1.0614467604   -0.9087864222
   H     4.4356916648    0.3963536913   -3.0464013241
   H     5.0699548651   -0.1586770384    3.5845522134
   H     5.6619379517    0.8873827017    1.4273419300
   H     2.3566005744   -3.9073005632    0.6129691705
   H     4.0562128491   -1.9580449939    4.7921058848
   H     2.0922150832   -5.1110213387    2.7068104518
   H     2.8483991133   -4.1115552862    4.8347561549
   C    -1.7152201962    3.7908820525   -2.2803824936
   C    -1.9223694866    3.3519812820   -3.5625439183
   C    -3.1090328436    3.6574499366   -4.2335183395
   C    -4.1125338535    4.3076800808   -3.5666102384
   C    -3.9438198755    4.7228532057   -2.2346122465
   C    -2.6851419528    4.5546931192   -1.6048723445
   C    -2.4899428419    5.0848403470   -0.2853006973
   C    -3.6292215192    5.4187149824    0.4658381647
   C    -4.8966176392    5.4989375519   -0.1666204930
   C    -5.0316781563    5.2487143125   -1.4917153940
   C    -1.1988652110    5.3200993551    0.2984923383
   C    -1.1093136465    5.5581710408    1.6937401603
   C    -2.2967723110    5.6827394036    2.4605154199
   C    -3.5071593021    5.6926170026    1.8523406406
   C    -0.0220568964    5.4593205067   -0.4613158889
   C     0.1497068477    5.7545399534    2.2865379128
   C     1.1877310448    5.7094575068    0.1341511615
   C     1.2847069187    5.8157463143    1.5231486382
   H    -0.8143750636    3.4997993695   -1.7630859011
   H    -1.1688988898    2.7544600973   -4.0547118341
   H    -3.2450353637    3.3402788332   -5.2570113991
   H    -5.0640233090    4.4887115294   -4.0462341430
   H    -5.7445055869    5.8052978224    0.4293754297
   H    -5.9807206805    5.3823897719   -1.9906250521
   H    -2.2084604822    5.8395795594    3.5259816182
   H    -4.4094868916    5.8852461531    2.4150395073
   H    -0.0800618829    5.4410463402   -1.5381726112
   H     0.1993014827    5.8979116257    3.3568612857
   H     2.0704435726    5.8432776190   -0.4730681578
   H     2.2465733563    5.9992416373    1.9794104773
   C    -2.2315391821    2.2324067048    1.1265869082
   C    -1.5613687257    2.4609818507    2.3004182975
   C    -2.2632152580    2.6184268001    3.4977849723
   C    -3.6318923731    2.6515108832    3.4779412036
   C    -4.3405043852    2.4769588263    2.2763689172
   C    -3.6366627880    2.1602111230    1.0861763645
   C    -4.3829381681    1.8860686075   -0.1100917287
   C    -5.7289691202    2.2841391275   -0.1540929190
   C    -6.3916529236    2.6795370744    1.0360675032
   C    -5.7423689189    2.6871159965    2.2253365360
   C    -3.8410729078    1.2099563369   -1.2532800351
   C    -4.5575255564    1.2361410974   -2.4754078345
   C    -5.8410910472    1.8360207169   -2.5226614799
   C    -6.4315923919    2.2757156707   -1.3858887032
   C    -2.6865415933    0.4085756528   -1.1945705588
   C    -4.0175305537    0.6095331045   -3.6111520157
   C    -2.1945971654   -0.2194319257   -2.3093751339
   C    -2.8409810475   -0.0859087905   -3.5403257985
   H    -1.6692474545    2.1710426151    0.2094178162
   H    -0.4849072394    2.5348987183    2.2994098478
   H    -1.7199597716    2.7623846218    4.4205898296
   H    -4.1911340659    2.8493524331    4.3820970373
   H    -7.4403000347    2.9353616760    0.9754572895
   H    -6.2636011016    2.9172396612    3.1440791684
   H    -6.3602948013    1.8708841103   -3.4699234887
   H    -7.4462142091    2.6488605291   -1.3961125536
   H    -2.2159532139    0.2332703234   -0.2410818753
   H    -4.5679237893    0.6641659895   -4.5401204897
   H    -1.3142335668   -0.8429683272   -2.2362319993
   H    -2.4322717918   -0.5685982338   -4.4162550494
   C     1.9699816151   -6.0758317736   -1.1728551848
   C     0.8452500548   -6.6948439743   -1.6564266364
   C     0.5728421702   -6.7043076550   -3.0266358128
   C     1.4053856370   -6.0316557096   -3.8806291232
   C     2.5506835169   -5.3690956768   -3.4063186482
   C     2.8911965290   -5.4441441504   -2.0306946530
   C     4.0844420828   -4.7891362074   -1.5704617600
   C     4.7028111181   -3.8618318915   -2.4263834215
   C     4.3289511401   -3.7969957271   -3.7930081845
   C     3.3354232464   -4.5763811692   -4.2825056138
   C     4.6718682810   -5.0030758281   -0.2760513161
   C     5.5832682645   -4.0416912248    0.2308222420
   C     6.0491141784   -3.0043733877   -0.6168428427
   C     5.6937239154   -2.9794254252   -1.9239478011
   C     4.4624010908   -6.1640010793    0.4920355689
   C     6.0675514458   -4.1681793698    1.5436162294
   C     4.9836598918   -6.2861766999    1.7549169776
   C     5.7472142569   -5.2562881655    2.3101765366
   H     2.1196425469   -6.0366737606   -0.1059618791
   H     0.1594696667   -7.1749006286   -0.9722116129
   H    -0.3061579046   -7.2109000693   -3.3983877308
   H     1.1808931835   -5.9803536298   -4.9369184910
   H     4.8724308689   -3.1209987963   -4.4374889238
   H     3.0815903600   -4.5621155101   -5.3328443784
   H     6.7407703611   -2.2795621385   -0.2126046062
   H     6.1216951692   -2.2542528715   -2.6008147226
   H     3.9323096619   -6.9981139007    0.0587259360
   H     6.7202063851   -3.3973013826    1.9280189790
   H     4.8142593858   -7.1901735530    2.3220117374
   H     6.1200757743   -5.3460267279    3.3196859829
   C     2.7013340071    2.8321667527    3.0257955634
   C     2.7198973921    2.5764464260    4.3734709053
   C     2.2299508280    1.3670925690    4.8733846829
   C     1.6383781043    0.4768942222    4.0177864764
   C     1.5705520102    0.7364934768    2.6389497532
   C     2.1995279135    1.8914413142    2.1074126036
   C     2.2082805085    2.0844160207    0.6828277088
   C     1.3004275736    1.3361858944   -0.0855138960
   C     0.6030465154    0.2470982432    0.4966014559
   C     0.8109366113   -0.1043063216    1.7872300719
   C     3.1085499683    2.9660924993   -0.0042035523
   C     2.8728412902    3.2658093596   -1.3708545951
   C     1.8172606441    2.6192337217   -2.0614949019
   C     1.1018948465    1.6410619326   -1.4561183427
   C     4.2924097862    3.4680849585    0.5698124731
   C     3.7234989166    4.1571060762   -2.0481589394
   C     5.1229367319    4.3137027886   -0.1201576789
   C     4.8197275985    4.6959398088   -1.4296827250
   H     3.0168317404    3.7999445942    2.6719393525
   H     3.1036715964    3.3205905060    5.0567866487
   H     2.2779158390    1.1638655178    5.9334837133
   H     1.1862520967   -0.4317130138    4.3873064856
   H    -0.0512040799   -0.3336096566   -0.1344294903
   H     0.3531754827   -0.9864842028    2.2063050269
   H     1.6377825131    2.8836951229   -3.0940896252
   H     0.3545645384    1.0802194317   -1.9993693617
   H     4.5863417847    3.1366527879    1.5524791542
   H     3.5056932297    4.3930746866   -3.0806070606
   H     6.0283918877    4.6775387070    0.3445585332
   H     5.4694309802    5.3798977419   -1.9560603469
   C    -5.3034022075   -1.3899983016    1.0233469063
   C    -6.4987418819   -0.8499633468    0.6240928244
   C    -6.8721866247   -0.8661923234   -0.7211943685
   C    -6.0676942151   -1.4929140248   -1.6341710457
   C    -4.8532205865   -2.0814879964   -1.2451313941
   C    -4.4120389284   -1.9658352446    0.0983451859
   C    -3.1497066377   -2.5434365200    0.4701359654
   C    -2.5498631089   -3.4514336316   -0.4201621392
   C    -3.0338779612   -3.5722615029   -1.7487276406
   C    -4.1031719042   -2.8543440796   -2.1680879280
   C    -2.4823564617   -2.2799038241    1.7159624853
   C    -1.4670275700   -3.1703267506    2.1538405712
   C    -1.0026108738   -4.1875098637    1.2805945201
   C    -1.4719156429   -4.2676397591    0.0119770372
   C    -2.7224666341   -1.1371066235    2.5029946513
   C    -0.8955687413   -3.0032713330    3.4278490789
   C    -2.1286498095   -0.9779560078    3.7294221487
   C    -1.2502739413   -1.9460499769    4.2238874212
   H    -5.0769138447   -1.4282625004    2.0767776905
   H    -7.1650094603   -0.4215224421    1.3584681410
   H    -7.8086794647   -0.4239779315   -1.0263176923
   H    -6.3701216397   -1.5724578521   -2.6687082013
   H    -2.5161344018   -4.2416564945   -2.4222925564
   H    -4.4441249246   -2.9074285552   -3.1919500051
   H    -0.2332685688   -4.8585094070    1.6332494453
   H    -1.0606032415   -4.9848056403   -0.6844367718
   H    -3.3418676660   -0.3432703703    2.1177077132
   H    -0.1481554109   -3.7117813130    3.7557161790
   H    -2.3294347926   -0.0886680396    4.3077886201
   H    -0.8202254489   -1.8322186193    5.2085280423
