# Supplementary material for: Evolution of the ionisation energy with the stepwise growth of chiral clusters of [4]helicene
Source: Nat Commun. 2024 Jun 10;15:4928. doi: 10.1038/s41467-024-48778-0 (PMC11164862; doi:10.1038/s41467-024-48778-0)
Supplement: Supplementary file 4 — Supplementary Data 1 [file 41467_2024_48778_MOESM4_ESM.zip › StructuresBelow210wvnThr/PM.trj]

60
 structure 0 [0, 1, 2, 3, 5, 7, 8, 9, 11] Energy =    0.0000000000 wvn
   C    -2.5441111957   -0.7387999007   -0.6299090308
   C    -3.8556290056   -0.4514920415   -0.3500297963
   C    -4.4249691693    0.7535911929   -0.7655369226
   C    -3.6413755069    1.6823909871   -1.3958593312
   C    -2.2881039768    1.4221913465   -1.6713233575
   C    -1.7318014514    0.1565467920   -1.3508337544
   C    -0.3579164154   -0.1061656832   -1.6800793853
   C     0.4541811200    0.9783985805   -2.0549478620
   C    -0.1279024895    2.2393094264   -2.3436177479
   C    -1.4616146683    2.4367417365   -2.2185866654
   C     0.2452743712   -1.4097664367   -1.6338187794
   C     1.6608855363   -1.5106002281   -1.6054714847
   C     2.4522479256   -0.3555557583   -1.8280051530
   C     1.8621222392    0.8244917295   -2.1340532078
   C    -0.4835691989   -2.6121572559   -1.7053864176
   C     2.2663503347   -2.7677339306   -1.4317987730
   C     0.1329842985   -3.8306378183   -1.5764237987
   C     1.5144703093   -3.9109791149   -1.3821140608
   H    -2.1179517357   -1.6449319071   -0.2333906396
   H    -4.4483401251   -1.1585915607    0.2121778109
   H    -5.4642524408    0.9610950064   -0.5564885867
   H    -4.0475533264    2.6451898544   -1.6729085634
   H     0.5207512976    3.0335059190   -2.6846615739
   H    -1.9120369506    3.3834075276   -2.4813956609
   H     3.5279807157   -0.4523957295   -1.8048900387
   H     2.4552371689    1.6865470576   -2.4027004373
   H    -1.5380909614   -2.5812684423   -1.9285132249
   H     3.3444361221   -2.8144186315   -1.3658375153
   H    -0.4504390212   -4.7377606716   -1.6407126393
   H     1.9856294794   -4.8736591014   -1.2473056879
   C     0.1156548422   -1.7448870909    1.6021206850
   C    -0.6154456475   -2.8461246301    1.9697610909
   C    -1.8636284523   -2.6992143392    2.5803513844
   C    -2.3977667912   -1.4463035858    2.7231037719
   C    -1.6896407838   -0.3056948227    2.3065593929
   C    -0.3633298040   -0.4392124511    1.8206401105
   C     0.3758946919    0.7455191620    1.4802436478
   C    -0.3406406383    1.9440215927    1.3179126863
   C    -1.6953766726    2.0284552959    1.7312536092
   C    -2.3204990188    0.9649678678    2.2892225353
   C     1.8011062493    0.7802108252    1.3081437303
   C     2.3951248480    1.9167631767    0.7009063553
   C     1.5969788522    3.0484428706    0.3966456511
   C     0.2915317724    3.0822214586    0.7561283515
   C     2.6686937463   -0.2120085538    1.8035929363
   C     3.7799180904    1.9363801377    0.4601056785
   C     4.0200226204   -0.1604013599    1.5756629635
   C     4.5802427394    0.9002047977    0.8592110896
   H     1.0433619513   -1.8910592432    1.0738838936
   H    -0.2290505176   -3.8352729866    1.7708252125
   H    -2.4172725012   -3.5724885351    2.8931930737
   H    -3.3919373726   -1.3158922554    3.1270111482
   H    -2.2030665490    2.9764033543    1.6241237139
   H    -3.3294767193    1.0463245433    2.6669548223
   H     2.0664656786    3.8994801691   -0.0761554509
   H    -0.3036319543    3.9710796197    0.6025735846
   H     2.2755446863   -0.9993224931    2.4264665066
   H     4.2061967201    2.8009572099   -0.0294667834
   H     4.6610821545   -0.9363146650    1.9687350145
   H     5.6430153905    0.9193280736    0.6661378837
60
 structure 4 [4, 6, 10] Energy =    9.0245421955 wvn
   C     0.6269960629   -1.8668076498    1.6485196443
   C    -0.0067941393   -3.0339801067    1.9894118651
   C    -1.3056533915   -3.0139481472    2.5025871739
   C    -1.9772118598   -1.8240001573    2.5885276565
   C    -1.3619017577   -0.6179253884    2.2130555523
   C    -0.0026730183   -0.6185536153    1.8090978158
   C     0.6254250679    0.6290224535    1.4761633549
   C    -0.2000009689    1.7425315914    1.2447349062
   C    -1.5646104714    1.7066570920    1.6298647537
   C    -2.1062519989    0.5891285219    2.1703121799
   C     2.0456061579    0.8049584796    1.3544065818
   C     2.5408131735    1.9536509225    0.6845360374
   C     1.6385261226    2.9719401324    0.2786802613
   C     0.3299749320    2.9033068465    0.6243646217
   C     2.9870980483   -0.0549012910    1.9495124373
   C     3.9236592934    2.0968345045    0.4791422051
   C     4.3344274691    0.1257417281    1.7657724105
   C     4.8092686749    1.1830622602    0.9856800464
   H     1.6005364822   -1.9147328582    1.1874385924
   H     0.4961203827   -3.9790008759    1.8451078877
   H    -1.7858554057   -3.9380875492    2.7891450494
   H    -3.0056065570   -1.7962634198    2.9204795474
   H    -2.1524103889    2.6043737184    1.5030178691
   H    -3.1296932985    0.5768009522    2.5164633284
   H     2.0295781651    3.8264356616   -0.2552058371
   H    -0.3473485607    3.7146258417    0.3995395147
   H     2.6472211181   -0.8361568351    2.6108332454
   H     4.2782871325    2.9607554315   -0.0656873145
   H     5.0366880408   -0.5450928030    2.2389062972
   H     5.8710580478    1.2993332617    0.8243015243
   C    -0.7290235661    1.6597728689   -2.5129584217
   C    -1.0794955406    2.9713726642   -2.7078831349
   C    -2.2386041852    3.4910477811   -2.1263971461
   C    -3.0768471597    2.6547397012   -1.4388452241
   C    -2.7539845742    1.2997254885   -1.2512761919
   C    -1.5071299984    0.8033735259   -1.7109671064
   C    -1.1514042468   -0.5589222862   -1.4253851248
   C    -2.1666673454   -1.4306958060   -0.9964502905
   C    -3.4320199157   -0.9174608726   -0.6119682043
   C    -3.6898473259    0.4110221500   -0.6627957892
   C     0.1821521420   -1.0814310694   -1.5381559233
   C     0.3758281492   -2.4868073841   -1.5243690119
   C    -0.7258623987   -3.3458550532   -1.2787031694
   C    -1.9329527584   -2.8289954549   -0.9479589459
   C     1.3325210872   -0.2710592111   -1.5479752336
   C     1.6697576825   -3.0141773206   -1.6764794627
   C     2.5894043931   -0.8101664914   -1.6529165273
   C     2.7620150162   -2.1920398259   -1.7589312904
   H     0.1271206326    1.2651456730   -3.0363712626
   H    -0.4644577969    3.6052228462   -3.3297067191
   H    -2.4917735977    4.5318166864   -2.2646462671
   H    -4.0177790260    3.0191505466   -1.0502725212
   H    -4.1731538620   -1.6135917121   -0.2456177729
   H    -4.6307765666    0.8106758734   -0.3121592983
   H    -0.5627083239   -4.4139324746   -1.2967644560
   H    -2.7532014187   -3.4731429012   -0.6651105469
   H     1.2342601634    0.7918946027   -1.4060721029
   H     1.7896420787   -4.0884906610   -1.6933043637
   H     3.4532939326   -0.1618973953   -1.6349890688
   H     3.7545779985   -2.6049703916   -1.8645332316
60
 structure 12 [12, 19] Energy =   38.0164808581 wvn
   C    -1.0266212686    1.4980209012   -2.3403072438
   C    -1.5870758577    2.7468534522   -2.4240812524
   C    -2.7958534931    3.0271417077   -1.7820384570
   C    -3.4689343433    2.0173834619   -1.1484571129
   C    -2.9279031262    0.7223431983   -1.0731946895
   C    -1.6321204011    0.4702075675   -1.5922055226
   C    -1.0531769830   -0.8328297383   -1.4174155525
   C    -1.9035466072   -1.8879203092   -1.0443575285
   C    -3.2246960107   -1.6178793490   -0.6048630015
   C    -3.6923225166   -0.3482606080   -0.5437319458
   C     0.3445863396   -1.1199346441   -1.5872141213
   C     0.7661097572   -2.4725134385   -1.6717681652
   C    -0.1746770777   -3.5160651129   -1.4757662016
   C    -1.4442195873   -3.2289137123   -1.1016752680
   C     1.3469831996   -0.1319956263   -1.5652336676
   C     2.1248386653   -2.7692396042   -1.8761624188
   C     2.6710957899   -0.4491524769   -1.7311279121
   C     3.0650072946   -1.7745979258   -1.9257931933
   H    -0.1371652397    1.2856871915   -2.9117484258
   H    -1.1010365314    3.5159278698   -3.0068000629
   H    -3.2152128705    4.0216116663   -1.8319549720
   H    -4.4430116382    2.1951172919   -0.7144810726
   H    -3.8355089538   -2.4504625663   -0.2859541186
   H    -4.6750216905   -0.1347663488   -0.1479435121
   H     0.1616973638   -4.5389432859   -1.5696306537
   H    -2.1433194208   -4.0175762501   -0.8618451975
   H     1.0819049796    0.8894304538   -1.3501498814
   H     2.4189347115   -3.8060497557   -1.9618633976
   H     3.4175118534    0.3305583583   -1.6923822761
   H     4.1082662802   -2.0102905113   -2.0766070415
   C     0.3993214688   -1.6237615498    1.5988374835
   C    -0.3309606719   -2.7362805719    1.9288489331
   C    -1.6322929799   -2.6118037557    2.4215016765
   C    -2.2099732001   -1.3728829223    2.4928154908
   C    -1.4960179375   -0.2202721424    2.1235422851
   C    -0.1334121902   -0.3292153611    1.7467333470
   C     0.5988042639    0.8651443033    1.4331505821
   C    -0.1313659588    2.0395944358    1.1811866546
   C    -1.5047555794    2.1101153665    1.5275970854
   C    -2.1435193302    1.0401802615    2.0588692551
   C     2.0317741835    0.9305729864    1.3556902292
   C     2.6359194276    2.0435939217    0.7158258013
   C     1.8280908598    3.1286057946    0.2850224099
   C     0.5062506373    3.1571840027    0.5825951866
   C     2.8842664328   -0.0047645200    1.9708210954
   C     4.0326266359    2.0863942248    0.5652020440
   C     4.2470003054    0.0749394222    1.8363246202
   C     4.8284319683    1.1036454834    1.0912921996
   H     1.3747005691   -1.7495836136    1.1565761754
   H     0.0977395478   -3.7185553172    1.7942577085
   H    -2.1884252207   -3.4942779410    2.7022785706
   H    -3.2385328497   -1.2633871517    2.8065489969
   H    -2.0195927623    3.0487158141    1.3811624100
   H    -3.1728123979    1.1090792316    2.3800769117
   H     2.3024855064    3.9543243554   -0.2262294871
   H    -0.0993612730    4.0190164670    0.3410339777
   H     2.4641355453   -0.7643367711    2.6108240386
   H     4.4706907196    2.9271891589    0.0451480473
   H     4.8789361760   -0.6526514256    2.3246611815
   H     5.9012002048    1.1418481928    0.9704394433
60
 structure 13 [13, 16, 17] Energy =   42.4492988490 wvn
   C    -2.4965135403   -0.6302417181   -0.7744734590
   C    -3.7816415554   -0.1961960460   -0.5729591880
   C    -4.1830659481    1.0673632588   -1.0110651156
   C    -3.2616144300    1.9041948848   -1.5808041666
   C    -1.9312217196    1.4939776776   -1.7718896153
   C    -1.5455200711    0.1714258700   -1.4329837498
   C    -0.1921431820   -0.2440164964   -1.6756714606
   C     0.7649439460    0.7459141776   -1.9574418866
   C     0.3517058401    2.0666844297   -2.2679221108
   C    -0.9580304661    2.4105576772   -2.2460906484
   C     0.2480225037   -1.6109812808   -1.6353333066
   C     1.6363969193   -1.8825075531   -1.5194353957
   C     2.5706994311   -0.8199069044   -1.6237285497
   C     2.1479544517    0.4309861886   -1.9255456922
   C    -0.6140147842   -2.7116341805   -1.7980336996
   C     2.0756712962   -3.2098230820   -1.3718537239
   C    -0.1562130176   -4.0000419699   -1.6876951177
   C     1.1916653999   -4.2544644895   -1.4220886337
   H    -2.1981802598   -1.5799628977   -0.3619314294
   H    -4.4851243578   -0.8316455563   -0.0550949845
   H    -5.2030660730    1.3911117817   -0.8642227903
   H    -3.5378464260    2.9083436405   -1.8705722400
   H     1.1098974309    2.7854905489   -2.5441156306
   H    -1.2781357827    3.4028993882   -2.5299802054
   H     3.6229597598   -1.0429496998   -1.5212234974
   H     2.8570649170    1.2255280715   -2.1067401652
   H    -1.6423649017   -2.5431685241   -2.0754930311
   H     3.1339921646   -3.3913980230   -1.2460884734
   H    -0.8388838771   -4.8265447368   -1.8217557708
   H     1.5362979486   -5.2719208243   -1.3077193365
   C     2.5623374192   -0.0394520367    1.8782856821
   C     3.9153203386    0.0536560544    1.6746309838
   C     4.4568916272    1.1373959493    0.9789608406
   C     3.6343065025    2.1561078750    0.5802536752
   C     2.2474384503    2.0966792124    0.8017103117
   C     1.6756170836    0.9347429196    1.3811781861
   C     0.2489843773    0.8571219763    1.5254943882
   C    -0.4965059265    2.0394529978    1.3768993066
   C     0.1149197676    3.2072448489    0.8541878332
   C     1.4246643127    3.2138666333    0.5094533399
   C    -0.4646639335   -0.3561837661    1.8159258305
   C    -1.8084588838   -0.2735224919    2.2634064748
   C    -2.4721794841    0.9802937183    2.2695937709
   C    -1.8615286388    2.0770277762    1.7623545669
   C     0.0591685366   -1.6411705918    1.5802152242
   C    -2.4985685876   -1.4452138811    2.6194019004
   C    -0.6529655934   -2.7727996288    1.8878176722
   C    -1.9260445816   -2.6785371473    2.4557304999
   H     2.1806874347   -0.8450805987    2.4847982490
   H     4.5719227194   -0.7074670057    2.0707129888
   H     5.5214730873    1.1883893093    0.8028234320
   H     4.0435756094    3.0391352683    0.1092439071
   H    -0.5004354548    4.0843282835    0.7129418392
   H     1.8781240174    4.0868231417    0.0616502630
   H    -3.4920464916    1.0235093763    2.6239295088
   H    -2.3911468395    3.0147006212    1.6725169496
   H     1.0104889105   -1.7459946836    1.0856728384
   H    -3.5085659902   -1.3543641326    2.9939995206
   H    -0.2314571245   -3.7443658786    1.6741636172
   H    -2.4665916297   -3.5755055061    2.7211197368
60
 structure 14 [14, 15, 22] Energy =   51.8401343243 wvn
   C    -2.1801293742   -0.2428980685   -0.8591346786
   C    -3.3861986375    0.3832123024   -0.6751108479
   C    -3.5925758948    1.6817422372   -1.1462359034
   C    -2.5546280586    2.3592485715   -1.7277503459
   C    -1.2988488629    1.7520094601   -1.8969672860
   C    -1.1175460277    0.3949806119   -1.5264647412
   C     0.1607618062   -0.2217079550   -1.7461742238
   C     1.2593176803    0.6111389083   -2.0194072131
   C     1.0512406064    1.9725093892   -2.3597495768
   C    -0.1940960678    2.5044470020   -2.3728524191
   C     0.3875226072   -1.6387427660   -1.6907292512
   C     1.7174103368   -2.1170573858   -1.5586922963
   C     2.8019961385   -1.2061927302   -1.6447693998
   C     2.5784132768    0.0940841247   -1.9525177324
   C    -0.6315597913   -2.5957865128   -1.8538156720
   C     1.9487264081   -3.4952034146   -1.4053638612
   C    -0.3758773612   -3.9381352668   -1.7355672402
   C     0.9163448461   -4.3933001844   -1.4612752473
   H    -2.0281409286   -1.2173658478   -0.4242727805
   H    -4.1789239702   -0.1268040547   -0.1475473414
   H    -4.5540564373    2.1563705597   -1.0147768838
   H    -2.6772040935    3.3862882624   -2.0425218572
   H     1.9124540949    2.5663188429   -2.6308260902
   H    -0.3614427318    3.5258690797   -2.6837080101
   H     3.8066074025   -1.5851911726   -1.5226117503
   H     3.4015724220    0.7747109150   -2.1147213702
   H    -1.6210386226   -2.2734036943   -2.1365156905
   H     2.9658196365   -3.8356510689   -1.2691458531
   H    -1.1758043382   -4.6518552895   -1.8691664284
   H     1.1013451235   -5.4510183248   -1.3420693928
   C     2.3446472485    0.3115360176    1.7237239851
   C     3.6235988544    0.6796754920    1.3928124083
   C     3.8649059842    1.8765543492    0.7143942334
   C     2.8220576135    2.7267522258    0.4612968381
   C     1.5061905583    2.3848478358    0.8167697802
   C     1.2379841223    1.1104874481    1.3786212440
   C    -0.1221799933    0.7476286746    1.6647393096
   C    -1.0883297010    1.7680926779    1.6836438956
   C    -0.7762445007    3.0542725220    1.1736562872
   C     0.4559703352    3.3288705628    0.6836092431
   C    -0.5568662754   -0.5970589962    1.9234979942
   C    -1.8415760607   -0.8102880247    2.4876848245
   C    -2.7182987285    0.2892475055    2.6745420366
   C    -2.3800959158    1.5170404155    2.2131970610
   C     0.1787936656   -1.7352050681    1.5426851203
   C    -2.2644162077   -2.1175486835    2.7851035060
   C    -0.2730237507   -3.0029873742    1.8073263430
   C    -1.4869094599   -3.2001030518    2.4699932478
   H     2.1945335227   -0.5766138557    2.3165306330
   H     4.4542506658    0.0489494645    1.6745784686
   H     4.8741942667    2.1454319281    0.4383304478
   H     2.9983746359    3.6919238223    0.0073104153
   H    -1.5594038707    3.7987474022    1.1567178663
   H     0.6782660664    4.2884042752    0.2394456453
   H    -3.6819455864    0.1103111331    3.1300994144
   H    -3.0785884801    2.3401866396    2.2631256076
   H     1.0843178840   -1.6160381530    0.9721188440
   H    -3.2351072776   -2.2541992035    3.2413316502
   H     0.3067315060   -3.8552274416    1.4844326717
   H    -1.8230523149   -4.2020948352    2.6939415889
60
 structure 18 [18, 21, 24, 26, 27, 28] Energy =   67.8533244215 wvn
   C    -0.5670442600   -2.3642156645   -0.7462379946
   C    -0.2516149666   -3.6880425852   -0.5728629925
   C     0.9067518335   -4.2232565199   -1.1411581151
   C     1.7737312533   -3.3961514027   -1.8045618740
   C     1.4943773942   -2.0272304924   -1.9582182776
   C     0.2589482791   -1.5042817299   -1.4944800247
   C    -0.0327030196   -0.1132531070   -1.7067178452
   C     1.0329160605    0.7356400812   -2.0527518217
   C     2.2775869967    0.1896204212   -2.4592141067
   C     2.4717775110   -1.1502078036   -2.4954341303
   C    -1.3444088795    0.4606278941   -1.5931202900
   C    -1.4757807441    1.8715589827   -1.5280706949
   C    -0.3298527735    2.6923829048   -1.6857327983
   C     0.8648496996    2.1430271356   -2.0093081044
   C    -2.5301581373   -0.2954887817   -1.6577937890
   C    -2.7481452260    2.4480256177   -1.3746815510
   C    -3.7625079450    0.2928218774   -1.5298993997
   C    -3.8761423538    1.6729109402   -1.3484202281
   H    -1.4295899973   -1.9655195000   -0.2385618973
   H    -0.8967734228   -4.3173377827    0.0225540349
   H     1.1329454092   -5.2724220518   -1.0191915575
   H     2.7073416005   -3.7785940284   -2.1931177159
   H     3.0557378868    0.8718589584   -2.7702309895
   H     3.3956442303   -1.5703934218   -2.8665406324
   H    -0.4460152911    3.7635183424   -1.6041612863
   H     1.7239417895    2.7647128580   -2.2174259669
   H    -2.4769571697   -1.3500246686   -1.8763944249
   H    -2.8205632598    3.5245729759   -1.3072114380
   H    -4.6551652977   -0.3130711072   -1.5898870970
   H    -4.8510398371    2.1234723155   -1.2319056349
   C     0.0304959499   -1.6307816960    2.5425522762
   C    -0.6997456665   -2.7509856196    2.8480580591
   C    -2.0851000150   -2.7667430267    2.6669633536
   C    -2.7253450080   -1.6194355670    2.2804901512
   C    -2.0022883981   -0.4460117278    2.0026740588
   C    -0.5836865547   -0.4719724359    2.0310079988
   C     0.1409023668    0.7040040873    1.6358711403
   C    -0.5596438550    1.9213940487    1.5878788271
   C    -1.9763514248    1.9326919850    1.6614833738
   C    -2.6774112331    0.7790671132    1.7703219733
   C     1.5305139572    0.7065079259    1.2726581784
   C     2.2114518518    1.9463709987    1.1613333790
   C     1.4937885103    3.1601663131    1.3163993080
   C     0.1466938634    3.1443724081    1.4543811118
   C     2.2393082816   -0.4549186102    0.9119106969
   C     3.5790082833    1.9657143143    0.8380457328
   C     3.5660510782   -0.4065362780    0.5692702514
   C     4.2562453302    0.8075377742    0.5653068205
   H     1.0868177810   -1.6197878155    2.7589006985
   H    -0.2031947695   -3.6243519909    3.2450445866
   H    -2.6472375710   -3.6643157643    2.8800439279
   H    -3.8037470192   -1.5883933163    2.2108122424
   H    -2.4840680808    2.8833761726    1.5860848060
   H    -3.7575253608    0.7784480936    1.7470948193
   H     2.0378676680    4.0924257724    1.2617334653
   H    -0.4186013474    4.0650394579    1.4874365499
   H     1.7195286264   -1.3954984746    0.8369211538
   H     4.0821237289    2.9212181491    0.7831886390
   H     4.0772892676   -1.3142718322    0.2837378339
   H     5.3060466140    0.8308652050    0.3118455067
60
 structure 20 [20, 21, 22, 23, 24, 27] Energy =   72.4410745985 wvn
   C     2.4712870987    0.0608247336    1.7536681676
   C     3.7772024811    0.3530555187    1.4531852139
   C     4.1014447360    1.5162883207    0.7514866577
   C     3.1118985208    2.4090181270    0.4380953143
   C     1.7699202760    2.1467513406    0.7622584355
   C     1.4191422962    0.9076957559    1.3568075953
   C     0.0358598284    0.6305810023    1.6263380076
   C    -0.8729608976    1.7020711708    1.5880898517
   C    -0.4822875132    2.9468987560    1.0320538642
   C     0.7742922700    3.1375367414    0.5643172327
   C    -0.4761734570   -0.6758228068    1.9343934358
   C    -1.7719592638   -0.7916515306    2.5017268344
   C    -2.5880061324    0.3617230672    2.6302684222
   C    -2.1815917720    1.5457004499    2.1128041633
   C     0.1938727800   -1.8684827260    1.6023891259
   C    -2.2657514006   -2.0586025247    2.8579946728
   C    -0.3274281765   -3.0958646127    1.9235930709
   C    -1.5482311906   -3.1952445566    2.5953798383
   H     2.2566308832   -0.8028250760    2.3625839686
   H     4.5645720344   -0.3116904377    1.7779848539
   H     5.1312850631    1.7257597681    0.5012632425
   H     3.3520869831    3.3488368121   -0.0394012821
   H    -1.2241011705    3.7299806019    0.9657651389
   H     1.0570036832    4.0669517875    0.0912748017
   H    -3.5619281213    0.2578093747    3.0870152390
   H    -2.8353055069    2.4061999580    2.1163151174
   H     1.1024451248   -1.8250290045    1.0253474454
   H    -3.2426211414   -2.1210865088    3.3169892118
   H     0.2035079014   -3.9927596648    1.6399785863
   H    -1.9376318700   -4.1657439296    2.8660958692
   C    -0.5328040239   -2.5174394058   -1.7711333723
   C    -0.1189054522   -3.8162449466   -1.6193763064
   C     1.2253969489   -4.1088926725   -1.3754809761
   C     2.1473818399   -3.0963172462   -1.3878939456
   C     1.7525043185   -1.7606146035   -1.5802705127
   C     0.3723871600   -1.4437318616   -1.6754164210
   C    -0.0192409790   -0.0648467409   -1.7674383828
   C     0.9640773160    0.8755240186   -2.1190048022
   C     2.3353418867    0.5125905867   -2.1022670303
   C     2.7203991072   -0.7379138116   -1.7519586209
   C    -1.3494615209    0.4099597554   -1.5077204886
   C    -1.6975152846    1.7294776873   -1.8955239667
   C    -0.7072107904    2.5864947055   -2.4409251742
   C     0.5884412945    2.1945551586   -2.4816024567
   C    -2.3069661831   -0.3268816744   -0.7857002294
   C    -3.0041389407    2.1987586013   -1.6785758164
   C    -3.5670522618    0.1650621715   -0.5611019790
   C    -3.9354607719    1.4236455162   -1.0410553795
   H    -1.5611883638   -2.3221894842   -2.0300575143
   H    -0.8340752824   -4.6215549727   -1.7030845974
   H     1.5363821640   -5.1331365382   -1.2292146972
   H     3.2011954576   -3.3119040945   -1.2790374883
   H     3.0676732037    1.2718717072   -2.3352654145
   H     3.7661782296   -0.9945873979   -1.6628457775
   H    -1.0007217654    3.5757774977   -2.7622119869
   H     1.3633181174    2.8715691046   -2.8123037980
   H    -2.0307213801   -1.2689516559   -0.3413596453
   H    -3.2530880104    3.1996144043   -2.0030078376
   H    -4.2758876169   -0.4199034941    0.0065220785
   H    -4.9367405714    1.7928739757   -0.8735603214
60
 structure 25 [25, 30, 31] Energy =   84.8489512173 wvn
   C     0.1195382315   -1.6694540526    2.6089070725
   C    -0.7722305816   -2.6564629120    2.9440780471
   C    -2.1416585897   -2.4805244959    2.7278867722
   C    -2.5997918197   -1.2674757348    2.2876541662
   C    -1.7069836850   -0.2262400263    1.9788983190
   C    -0.3081006171   -0.4612044312    2.0258525406
   C     0.5845627487    0.5663853990    1.5637158479
   C     0.0706175757    1.8675454298    1.4257607991
   C    -1.3253704936    2.1008706384    1.5192630905
   C    -2.1917886635    1.0754492648    1.6970677306
   C     1.9598340222    0.3391698011    1.2138873018
   C     2.8111161734    1.4540936787    0.9981700267
   C     2.2744926262    2.7665425878    1.0273838766
   C     0.9423077463    2.9581392462    1.1754326633
   C     2.5016263325   -0.9373936266    0.9719327147
   C     4.1704729651    1.2515973214    0.7038656884
   C     3.8270142438   -1.1089051243    0.6643966677
   C     4.6826115225   -0.0101853765    0.5639163175
   H     1.1608737155   -1.8008334178    2.8557413557
   H    -0.4164033130   -3.5729050100    3.3921716387
   H    -2.8319392742   -3.2785461742    2.9594273485
   H    -3.6602307235   -1.0796557602    2.1936797373
   H    -1.6824168387    3.1132639929    1.3976401374
   H    -3.2599219394    1.2368693661    1.6827387952
   H     2.9450833521    3.6013043646    0.8794915745
   H     0.5150318628    3.9494658310    1.1225181106
   H     1.8555558956   -1.7987480833    0.9677917595
   H     4.8029208895    2.1179250891    0.5683063181
   H     4.2078188036   -2.1031785485    0.4813727644
   H     5.7290416843   -0.1581415771    0.3399842460
   C    -2.8384662903   -0.7281698434   -1.6080534334
   C    -4.1846554931   -0.5087646881   -1.4649422618
   C    -4.6747901205    0.7804157646   -1.2421340305
   C    -3.8072606029    1.8395878876   -1.2556776482
   C    -2.4258859647    1.6424561213   -1.4245926054
   C    -1.9080995821    0.3245903445   -1.5142610894
   C    -0.4877653106    0.1376274397   -1.6143020172
   C     0.3102174242    1.2560984482   -1.9104204113
   C    -0.2446694188    2.5603780938   -1.8604046193
   C    -1.5521692257    2.7510311891   -1.5623703510
   C     0.1653909217   -1.1319351584   -1.4535049603
   C     1.4916961309   -1.2868225674   -1.9324437974
   C     2.2142515202   -0.1504776693   -2.3780465867
   C     1.6690645314    1.0854571436   -2.2811659594
   C    -0.4024431671   -2.2176640880   -0.7600106318
   C     2.1038159712   -2.5515781111   -1.8894181383
   C     0.2370351944   -3.4292200649   -0.6849488508
   C     1.4776031924   -3.6175731760   -1.3006530550
   H    -2.4957936050   -1.7199381546   -1.8557602715
   H    -4.8750865963   -1.3362375558   -1.5427613580
   H    -5.7350441411    0.9386991087   -1.1078536530
   H    -4.1760644481    2.8512185331   -1.1582428654
   H     0.4102417337    3.3994290638   -2.0477108487
   H    -1.9653760840    3.7464676013   -1.4800538150
   H     3.2260616850   -0.2876293557   -2.7311223949
   H     2.2449178224    1.9662046768   -2.5271027600
   H    -1.3253502214   -2.0807175690   -0.2201232136
   H     3.0970536378   -2.6567895621   -2.3024491635
   H    -0.2157692163   -4.2404768858   -0.1333877851
   H     1.9549549524   -4.5860946674   -1.2665858425
60
 structure 29 [29] Energy =   96.7223202003 wvn
   C     0.4667679540   -1.6598207421    1.5761882914
   C    -0.2119650286   -2.8059980891    1.9019046977
   C    -1.4970392978   -2.7389113555    2.4460050432
   C    -2.1123825686   -1.5217149221    2.5693683691
   C    -1.4559867615   -0.3366869141    2.1933109813
   C    -0.1039050070   -0.3876853571    1.7681509751
   C     0.5751712755    0.8393919948    1.4565302859
   C    -0.2034206617    1.9935033972    1.2645905199
   C    -1.5737375463    1.9983976065    1.6320288395
   C    -2.1574915235    0.8959572056    2.1591174839
   C     2.0008844606    0.9563978750    1.3300819597
   C     2.5451197432    2.1124575498    0.7135345149
   C     1.6922595919    3.1938821512    0.3750337863
   C     0.3800385781    3.1613291329    0.7099833932
   C     2.9084885430    0.0306777831    1.8791583336
   C     3.9322790462    2.2035158668    0.5045392721
   C     4.2611515757    0.1572125143    1.6902795534
   C     4.7790666806    1.2267426718    0.9553819473
   H     1.4311400955   -1.7433864018    1.1034330362
   H     0.2450557084   -3.7683073065    1.7230779140
   H    -2.0118705639   -3.6464377419    2.7259518491
   H    -3.1311986074   -1.4549593072    2.9242991482
   H    -2.1315043441    2.9158845395    1.5105046298
   H    -3.1834422585    0.9166069495    2.4969922961
   H     2.1246269274    4.0632786536   -0.1001036861
   H    -0.2585643950    4.0153870213    0.5351672381
   H     2.5411426073   -0.7607699181    2.5128551548
   H     4.3227316846    3.0780822020    0.0026766353
   H     4.9351447408   -0.5654467594    2.1273145607
   H     5.8439607564    1.3025023794    0.7903538560
   C    -0.8931944820   -2.7000553395   -1.7393804754
   C    -0.3917587147   -3.9741712503   -1.6603058333
   C     0.9749860517   -4.1882209300   -1.4647858126
   C     1.8279041139   -3.1171690678   -1.4527475297
   C     1.3413071888   -1.8029525442   -1.5663047077
   C    -0.0583791400   -1.5740831230   -1.6106879888
   C    -0.5417505959   -0.2215531110   -1.6214778015
   C     0.3695141502    0.8001750092   -1.9394649170
   C     1.7615497844    0.5294609171   -1.9711673444
   C     2.2361471318   -0.7105547202   -1.7029701320
   C    -1.8955062678    0.1490457707   -1.3171854177
   C    -2.3387198615    1.4597037511   -1.6308550361
   C    -1.4171221703    2.4102350999   -2.1400078916
   C    -0.0992144468    2.1088320618   -2.2218104704
   C    -2.7901070791   -0.6867725817   -0.6229611717
   C    -3.6734448126    1.8236282898   -1.3829200712
   C    -4.0800276752   -0.2978629725   -0.3662975882
   C    -4.5421698879    0.9529031422   -0.7817335960
   H    -1.9383922115   -2.5624237723   -1.9665872626
   H    -1.0548545024   -4.8206018470   -1.7658341764
   H     1.3555230575   -5.1952803193   -1.3749373950
   H     2.8963706932   -3.2667115968   -1.3815743178
   H     2.4366412556    1.3478686821   -2.1747728995
   H     3.2987268730   -0.8999226178   -1.6484977185
   H    -1.7815891002    3.3929747497   -2.4038305879
   H     0.6223319093    2.8529501331   -2.5270903018
   H    -2.4408017957   -1.6262062197   -0.2272023682
   H    -3.9959464739    2.8188746326   -1.6557634898
   H    -4.7412172456   -0.9590941319    0.1749387696
   H    -5.5663362319    1.2403136041   -0.5931884813
