# Supplementary material for: Evolution of the ionisation energy with the stepwise growth of chiral clusters of [4]helicene
Source: Nat Commun. 2024 Jun 10;15:4928. doi: 10.1038/s41467-024-48778-0 (PMC11164862; doi:10.1038/s41467-024-48778-0)
Supplement: Supplementary file 4 — Supplementary Data 1 [file 41467_2024_48778_MOESM4_ESM.zip › StructuresBelow210wvnThr/PPPPPPM.trj]

210
 structure 0 [0] Energy =    0.0000000000 wvn
   C    -5.6122285006    2.8411848187   -2.1093182460
   C    -6.9375377717    3.0376449082   -2.4017111324
   C    -7.8287373418    3.4588030849   -1.4121243640
   C    -7.3885003101    3.5879355786   -0.1221218588
   C    -6.0430973383    3.3548492309    0.2094415609
   C    -5.1069992773    3.0625106784   -0.8147850858
   C    -3.7229087104    2.8962226709   -0.4680304510
   C    -3.4059436810    2.6847611076    0.8843039119
   C    -4.3775044427    2.9254323918    1.8890872829
   C    -5.6274954718    3.3342714736    1.5659757127
   C    -2.6498814535    2.9202623190   -1.4213758777
   C    -1.3771749305    2.4283993233   -1.0369262485
   C    -1.1530345448    2.0446353392    0.3106144144
   C    -2.1113565855    2.2348479725    1.2489513650
   C    -2.7616580586    3.4900252195   -2.7032516145
   C    -0.3397576515    2.3588153422   -1.9826527687
   C    -1.7287366033    3.4310422095   -3.6029039447
   C    -0.5213921789    2.8196940886   -3.2585336863
   H    -4.9601694887    2.4430781300   -2.8701895075
   H    -7.3002751558    2.8495112133   -3.4017615279
   H    -8.8651994865    3.6355766180   -1.6597440633
   H    -8.0783606529    3.8415718138    0.6706456537
   H    -4.0801979511    2.8064062008    2.9209641746
   H    -6.3490029597    3.5835269499    2.3307634691
   H    -0.1881529252    1.6391236505    0.5755576002
   H    -1.9220710615    2.0151225618    2.2901406127
   H    -3.6561290482    4.0316298187   -2.9663789993
   H     0.6121085996    1.9482496608   -1.6789733301
   H    -1.8414462484    3.8745790757   -4.5815501928
   H     0.2775865659    2.7582584297   -3.9828047069
   C    -2.1501101221   -3.7036783643   -1.9206329917
   C    -1.6175225792   -3.5196238500   -3.1708915064
   C    -0.8633777660   -4.5264480688   -3.7766127520
   C    -0.5695531977   -5.6635436473   -3.0726596814
   C    -1.0540851832   -5.8509790573   -1.7673656368
   C    -1.9477306724   -4.9009831624   -1.2104815143
   C    -2.5246770244   -5.1614943517    0.0778175009
   C    -1.9290324976   -6.1476642174    0.8821708952
   C    -0.9793016512   -7.0414267444    0.3228854317
   C    -0.6185578520   -6.9477108069   -0.9796897948
   C    -3.6977265177   -4.4998565796    0.5781480023
   C    -4.0037153380   -4.5931385776    1.9601874389
   C    -3.2238736367   -5.4372640732    2.7932218588
   C    -2.2830755501   -6.2499025412    2.2527241903
   C    -4.6450373553   -3.8754823865   -0.2560007684
   C    -5.1309506543   -3.9263828517    2.4708152801
   C    -5.7725554065   -3.2888173750    0.2591329465
   C    -5.9977895192   -3.2715491177    1.6379926194
   H    -2.6882214092   -2.8911010916   -1.4580465221
   H    -1.7768045573   -2.5856831582   -3.6878431079
   H    -0.4771359951   -4.3845584087   -4.7751932985
   H     0.0642570682   -6.4252655624   -3.5036588460
   H    -0.5781686367   -7.8221954785    0.9530251821
   H     0.0534533593   -7.6684471022   -1.4232821748
   H    -3.4536957911   -5.4739305864    3.8489009038
   H    -1.7641111488   -6.9786047544    2.8597154146
   H    -4.5187125746   -3.9165684702   -1.3266522919
   H    -5.3237584717   -3.9751618537    3.5333650584
   H    -6.4992233500   -2.8456422780   -0.4055693633
   H    -6.8715212796   -2.7749403720    2.0336845528
   C     1.6735062085    4.8594795535   -1.0846872830
   C     2.1863801235    4.9723487460   -2.3515405626
   C     1.4695157661    5.6325788894   -3.3517278205
   C     0.2075799496    6.0900644674   -3.0826869155
   C    -0.3524567186    5.9584225829   -1.8006834315
   C     0.4240273996    5.4132430408   -0.7460178368
   C    -0.1298307039    5.3812672599    0.5794699616
   C    -1.5119997059    5.5917253016    0.7253587759
   C    -2.2837077956    6.0573263413   -0.3695804157
   C    -1.7069245253    6.3088789016   -1.5689036868
   C     0.6492324555    5.1778204574    1.7706772369
   C    -0.0168992207    4.8667025772    2.9847816282
   C    -1.4331781295    4.9203131710    3.0417812937
   C    -2.1437287572    5.3526669113    1.9727230558
   C     2.0390437965    5.3957685022    1.8368051211
   C     0.7324298945    4.6051556851    4.1454695740
   C     2.7426513878    5.1850998722    2.9954292740
   C     2.0950309889    4.7396084545    4.1505501944
   H     2.2258606316    4.2929975882   -0.3523561294
   H     3.1525174661    4.5450198735   -2.5789710652
   H     1.8955055251    5.7419592725   -4.3385165723
   H    -0.3902143026    6.5424512009   -3.8612648284
   H    -3.3379642051    6.2350975652   -0.2109985618
   H    -2.2782538862    6.7268372595   -2.3851702483
   H    -1.9213980575    4.6812747419    3.9759863476
   H    -3.2125003416    5.4964799785    2.0373969773
   H     2.5535586458    5.8024084885    0.9809169010
   H     0.2045454972    4.3356698711    5.0498237992
   H     3.8033530362    5.3853934052    3.0261154885
   H     2.6642909150    4.5578978067    5.0505842919
   C     4.8980355991   -2.9303787619    1.2998309904
   C     5.0868013803   -3.9277619285    2.2220633447
   C     4.1833795974   -4.1068492694    3.2708377318
   C     3.1504670119   -3.2220205716    3.4212426783
   C     2.9581169377   -2.1705398831    2.5104572130
   C     3.7933037483   -2.0620956876    1.3696777852
   C     3.5392292939   -1.0177545521    0.4156620848
   C     2.7004907657    0.0385274025    0.8107467331
   C     1.9212547551   -0.0672795112    1.9909375008
   C     1.9839192281   -1.1733810396    2.7676381675
   C     4.0838918974   -0.9832128452   -0.9131435839
   C     3.9939907537    0.2146462855   -1.6674526660
   C     3.3058850352    1.3331532441   -1.1346360884
   C     2.6302559429    1.2220496583    0.0332273205
   C     4.6147643793   -2.1117771806   -1.5655775562
   C     4.5435068475    0.2733629151   -2.9590674221
   C     5.1381957741   -2.0329125637   -2.8301253677
   C     5.1327194426   -0.8231663108   -3.5271411282
   H     5.6516700228   -2.7705976169    0.5469042963
   H     5.9502611458   -4.5729794066    2.1460892958
   H     4.3274543805   -4.9113843493    3.9768252529
   H     2.4794615740   -3.3009473590    4.2649481185
   H     1.2551909598    0.7467694939    2.2414216756
   H     1.3471861875   -1.2842840533    3.6335155465
   H     3.2887006243    2.2510433855   -1.7043864068
   H     2.0433430162    2.0464501757    0.4148570671
   H     4.5538740459   -3.0747656602   -1.0881185999
   H     4.4684803903    1.2027550496   -3.5060267575
   H     5.5322059564   -2.9200776525   -3.3043758830
   H     5.5548618942   -0.7710547489   -4.5199814455
   C     2.3943488434   -4.5651715698   -3.0610822311
   C     2.8310509882   -4.4871957457   -4.3585884594
   C     2.7949184942   -3.2732046557   -5.0485385705
   C     2.2450694975   -2.1755155237   -4.4436901345
   C     1.7647573620   -2.2381164987   -3.1249566532
   C     1.9095077752   -3.4346472945   -2.3766957526
   C     1.4600737633   -3.4660041558   -1.0124757906
   C     0.6342618276   -2.4189492652   -0.5713348702
   C     0.4787806817   -1.2480224704   -1.3546455861
   C     1.0834295443   -1.1309882227   -2.5599130414
   C     1.7911389408   -4.4996970998   -0.0705188822
   C     1.0368509169   -4.6083676617    1.1256147317
   C     0.0690319591   -3.6219985700    1.4400035055
   C    -0.0612090662   -2.5247009793    0.6586665599
   C     2.8927173157   -5.3644015455   -0.2117580806
   C     1.2976051965   -5.6551696447    2.0250100327
   C     3.1449303317   -6.3629214824    0.6935971516
   C     2.3160162992   -6.5414850157    1.8026256412
   H     2.3642025913   -5.5284582251   -2.5788232122
   H     3.1906219081   -5.3747038210   -4.8598149213
   H     3.1607488971   -3.2184275488   -6.0635754851
   H     2.1485543966   -1.2429350769   -4.9815973313
   H    -0.1174003400   -0.4435774307   -0.9494689861
   H     1.0079989993   -0.2198620396   -3.1364865168
   H    -0.5130048353   -3.7426404525    2.3426441112
   H    -0.7210185839   -1.7152741595    0.9332074316
   H     3.5931080557   -5.2093915034   -1.0168537821
   H     0.6901137301   -5.7277447380    2.9158704510
   H     4.0020066337   -7.0069341959    0.5583213714
   H     2.5107198432   -7.3452427297    2.4977214705
   C     5.6067765059    4.1355394739    0.7544490083
   C     5.3970333311    5.3298524141    0.1129870333
   C     5.5524431393    5.4284147830   -1.2720275462
   C     6.0191012909    4.3477661467   -1.9725299326
   C     6.2790613132    3.1242126381   -1.3304040542
   C     5.9705194316    2.9744771815    0.0465076760
   C     6.1505013889    1.6914533658    0.6674555653
   C     6.9306403944    0.7377942530   -0.0092820120
   C     7.2999218821    0.9471516559   -1.3625652428
   C     6.9166696484    2.0646800867   -2.0251037584
   C     5.5787879727    1.3236576745    1.9332222940
   C     6.0518845323    0.1585934257    2.5899350270
   C     6.9972817276   -0.6780194150    1.9439996021
   C     7.3605345441   -0.4352394429    0.6617104551
   C     4.4912075730    1.9974681457    2.5205418104
   C     5.5332004510   -0.1970486487    3.8465146379
   C     3.9827813360    1.6147999259    3.7349747267
   C     4.5292350241    0.5308945824    4.4254277049
   H     5.5577746389    4.1002616060    1.8309048458
   H     5.1304455307    6.2093743500    0.6813052617
   H     5.3526135322    6.3651727336   -1.7715047699
   H     6.2267772949    4.4292105633   -3.0308552828
   H     7.8635822763    0.1728478108   -1.8629943680
   H     7.1462084292    2.1964563528   -3.0728124611
   H     7.3679674261   -1.5418543931    2.4766085365
   H     8.0092954689   -1.1165837972    0.1291301525
   H     4.0004991730    2.7921596173    1.9827453835
   H     5.9215064852   -1.0810620382    4.3321968292
   H     3.1387836331    2.1456844572    4.1504541988
   H     4.1304212619    0.2474357397    5.3882594070
   C    -3.5220014479   -0.1811867552   -1.0970925254
   C    -3.0289696087   -0.2752705406   -2.3740795260
   C    -3.8895424920   -0.4885626345   -3.4524539667
   C    -5.2408668392   -0.5257110039   -3.2362413145
   C    -5.7708261115   -0.3813327423   -1.9428254469
   C    -4.8989768019   -0.2819701165   -0.8277247354
   C    -5.4614731864   -0.1793736408    0.4910419083
   C    -6.8289399789    0.1268791785    0.5999438894
   C    -7.6703014521    0.0659425743   -0.5403143566
   C    -7.1712797708   -0.2565410069   -1.7567308823
   C    -4.7178831676   -0.3735823497    1.7052679063
   C    -5.2835576340    0.0523488053    2.9348023616
   C    -6.6197710015    0.5259204708    2.9698045841
   C    -7.3850147153    0.4886139667    1.8535895252
   C    -3.4977002834   -1.0720339635    1.7687434806
   C    -4.5428197972   -0.0628343916    4.1235797218
   C    -2.8094573788   -1.2057341246    2.9474257552
   C    -3.3088817515   -0.6552798506    4.1297486585
   H    -2.8390693284    0.0423383084   -0.2948874287
   H    -1.9686118764   -0.1700601341   -2.5490899603
   H    -3.4902939661   -0.5812912258   -4.4521009906
   H    -5.9269422851   -0.6295842679   -4.0653161833
   H    -8.7258680722    0.2555211961   -0.4067841948
   H    -7.8188410438   -0.3602779851   -2.6157061196
   H    -7.0270033549    0.8556031586    3.9153292312
   H    -8.4305735663    0.7609099859    1.8869064958
   H    -3.1298591068   -1.5792872648    0.8918202279
   H    -4.9821633717    0.3004567884    5.0425468360
   H    -1.8816910592   -1.7579065604    2.9690006662
   H    -2.7449147717   -0.7429299178    5.0472762122
