# Supplementary material for: Evolution of the ionisation energy with the stepwise growth of chiral clusters of [4]helicene
Source: Nat Commun. 2024 Jun 10;15:4928. doi: 10.1038/s41467-024-48778-0 (PMC11164862; doi:10.1038/s41467-024-48778-0)
Supplement: Supplementary file 4 — Supplementary Data 1 [file 41467_2024_48778_MOESM4_ESM.zip › StructuresBelow210wvnThr/PPPM.trj]

120
 structure 0 [0, 1] Energy =    0.0000000000 wvn
   C    -1.4732649788    2.0589823974    1.0685899679
   C    -1.0097179437    3.3489339414    1.1073584795
   C    -0.4091042413    3.9241164826   -0.0134021345
   C    -0.3636685400    3.2161162272   -1.1833625928
   C    -0.8627804822    1.9052158120   -1.2571104609
   C    -1.3539317976    1.2679544514   -0.0888995764
   C    -1.7930086888   -0.0979807963   -0.1701403942
   C    -1.9909468779   -0.6531734807   -1.4456503940
   C    -1.5439726189    0.0337652830   -2.6025934919
   C    -0.9357075743    1.2391013322   -2.5061154412
   C    -2.0517900947   -0.9320253578    0.9708661539
   C    -2.7876721372   -2.1326873452    0.7950438605
   C    -3.1047213099   -2.5789901880   -0.5119178177
   C    -2.6465438726   -1.9018714586   -1.5908831365
   C    -1.5424360487   -0.6788418510    2.2575664440
   C    -3.1405457960   -2.9072909943    1.9137934688
   C    -1.8661541977   -1.4706877442    3.3287347050
   C    -2.7142629422   -2.5687032698    3.1696684707
   H    -1.9950388006    1.6716507762    1.9276448266
   H    -1.1243682496    3.9303036231    2.0105904569
   H    -0.0220552669    4.9311579142    0.0361890237
   H     0.0375163875    3.6649767169   -2.0811603515
   H    -1.6799654482   -0.4445847821   -3.5620478916
   H    -0.5463672686    1.7409299941   -3.3804392910
   H    -3.6714437292   -3.4921789199   -0.6245517514
   H    -2.8039686614   -2.2814191160   -2.5901627124
   H    -0.8333341865    0.1189192553    2.3978163905
   H    -3.7382275774   -3.7945114577    1.7566473378
   H    -1.4515043337   -1.2526159047    4.3022031076
   H    -2.9897724475   -3.1680269817    4.0252578959
   C     1.8195306135    1.5437953559    1.5221697943
   C     2.2437356825    2.7944132448    1.8901261113
   C     2.9448477784    3.5998469347    0.9910220789
   C     3.1227320532    3.1672508385   -0.2946120877
   C     2.6616831616    1.9054687052   -0.7046863302
   C     2.0760284420    1.0240934988    0.2401621844
   C     1.6911214398   -0.2959778721   -0.1790469123
   C     1.6166066519   -0.5502826044   -1.5587678410
   C     2.1407133887    0.3830067514   -2.4885990451
   C     2.7157198961    1.5353283818   -2.0716238828
   C     1.3765447881   -1.3728409579    0.7198332668
   C     0.7099992031   -2.5196744299    0.2167207330
   C     0.5090973684   -2.6598728603   -1.1791449139
   C     1.0170344489   -1.7432035432   -2.0360580870
   C     1.7764315917   -1.4092978135    2.0683483191
   C     0.3144357646   -3.5423339565    1.0947583251
   C     1.4146112626   -2.4382406283    2.8990804787
   C     0.6343462647   -3.4940119953    2.4240351061
   H     1.2273541756    0.9729155788    2.2182697006
   H     2.0231815743    3.1660796010    2.8803945030
   H     3.3026865662    4.5708555886    1.3000112988
   H     3.6019566543    3.8023423566   -1.0261989525
   H     2.0981682991    0.1318441952   -3.5388424450
   H     3.1741270965    2.2181093803   -2.7726755991
   H    -0.0054819396   -3.5391320829   -1.5396713164
   H     0.9466963119   -1.8834648531   -3.1053077552
   H     2.4283669022   -0.6410395613    2.4508438412
   H    -0.2288849246   -4.3850639796    0.6910828528
   H     1.7454169110   -2.4393858740    3.9277116602
   H     0.3269352038   -4.2834442365    3.0939148977
   C     5.0349659946   -2.1702989132    1.3326533594
   C     4.5631860492   -3.3480508412    1.8540126259
   C     3.8011781650   -4.2173253789    1.0703208708
   C     3.6138570884   -3.9343381444   -0.2556913838
   C     4.1223459374   -2.7535053394   -0.8225776737
   C     4.7605413378   -1.7939639556    0.0041995443
   C     5.1853943276   -0.5483039305   -0.5731667912
   C     5.2649734846   -0.4651137443   -1.9739031306
   C     4.6986386161   -1.4841673731   -2.7824327053
   C     4.0729432693   -2.5484158594   -2.2250541036
   C     5.5284726100    0.6177779106    0.1927762118
   C     6.2100669821    1.6872536347   -0.4428943649
   C     6.4293295965    1.6457959464   -1.8435721570
   C     5.9094138805    0.6400146391   -2.5871293194
   C     5.1362732477    0.8107493409    1.5302626351
   C     6.6077423816    2.8071957234    0.3076138360
   C     5.5050845099    1.9284199947    2.2331181084
   C     6.2846863756    2.9194564733    1.6328774882
   H     5.6822881908   -1.5531826585    1.9358061853
   H     4.7947531912   -3.6149993321    2.8750460618
   H     3.4063996865   -5.1258510113    1.5001545003
   H     3.0946706640   -4.6315166439   -0.8978625427
   H     4.7491699377   -1.3694980082   -3.8561581599
   H     3.5830160323   -3.2922672744   -2.8367022102
   H     6.9687032093    2.4603198451   -2.3062041169
   H     5.9976476748    0.6448077964   -3.6646104477
   H     4.4824723000    0.0929567245    1.9963230763
   H     7.1546254740    3.5948355005   -0.1917214705
   H     5.1791317107    2.0518254763    3.2556057405
   H     6.5920328705    3.7838564604    2.2032252747
   C    -4.7557124280    0.5943451860    1.9513428142
   C    -4.6134538502    1.1068259459    3.2160426120
   C    -4.4804051019    2.4838045386    3.4140124859
   C    -4.3907382005    3.3130280915    2.3276487285
   C    -4.4824643054    2.8049716592    1.0201356753
   C    -4.7705986016    1.4304195847    0.8188251881
   C    -4.9616095841    0.9489274271   -0.5216462903
   C    -4.5220188821    1.7609504070   -1.5814408835
   C    -4.1446711995    3.1073893270   -1.3407896636
   C    -4.2102581621    3.6368773904   -0.0962788433
   C    -5.5905366449   -0.3016350231   -0.8416090932
   C    -5.4833541200   -0.8096264185   -2.1621158999
   C    -4.8761243468   -0.0198453438   -3.1711141395
   C    -4.4725336539    1.2446406645   -2.9012652652
   C    -6.4074703118   -1.0134114589    0.0577089936
   C    -6.0335291407   -2.0649976025   -2.4739516198
   C    -6.9546165448   -2.2255049817   -0.2772538342
   C    -6.7315356266   -2.7815432001   -1.5394411532
   H    -4.7891257463   -0.4753840067    1.8245206331
   H    -4.5897481606    0.4383913400    4.0644792064
   H    -4.4032525349    2.8797752295    4.4162229825
   H    -4.2126783439    4.3712982861    2.4573549631
   H    -3.8425439250    3.7111436750   -2.1846041252
   H    -3.9921437614    4.6807273612    0.0778758962
   H    -4.7948934612   -0.4293676978   -4.1681865167
   H    -4.0842732084    1.8822254445   -3.6825315445
   H    -6.6601367000   -0.5729666873    1.0088211271
   H    -5.9148834671   -2.4451069426   -3.4791663977
   H    -7.5794716318   -2.7477380266    0.4330249750
   H    -7.1492315438   -3.7471007779   -1.7850499491
