# Supplementary material for: Evolution of the ionisation energy with the stepwise growth of chiral clusters of [4]helicene
Source: Nat Commun. 2024 Jun 10;15:4928. doi: 10.1038/s41467-024-48778-0 (PMC11164862; doi:10.1038/s41467-024-48778-0)
Supplement: Supplementary file 4 — Supplementary Data 1 [file 41467_2024_48778_MOESM4_ESM.zip › StructuresBelow210wvnThr/PPPPM.trj]

150
 structure 0 [0, 1] Energy =    0.0000000000 wvn
   C    -0.1418549521    1.0090537319   -2.1782585561
   C    -0.4490976852    2.0023113497   -3.0719773209
   C    -0.8377719982    3.2657248552   -2.6238759006
   C    -0.8187353163    3.5332045396   -1.2823605562
   C    -0.4692674648    2.5421720690   -0.3504283713
   C    -0.2133785296    1.2178807503   -0.7887206065
   C     0.0519512219    0.1974724644    0.1882633570
   C     0.3621994324    0.6050000815    1.4964720826
   C     0.1722267599    1.9539479170    1.8894300575
   C    -0.3051285551    2.8732120186    1.0177977238
   C     0.0105522673   -1.2130678092   -0.0828863385
   C     0.5764120158   -2.1146734259    0.8548065677
   C     1.0381265616   -1.6303680848    2.1039967517
   C     0.8635551614   -0.3298822274    2.4371124096
   C    -0.6549164290   -1.7749067256   -1.1879692077
   C     0.6111523455   -3.4899762143    0.5709237625
   C    -0.6410750557   -3.1246599599   -1.4258552691
   C     0.0375309298   -3.9902950842   -0.5658022537
   H     0.2145253922    0.0649219030   -2.5571670579
   H    -0.3784025141    1.8108581768   -4.1329391266
   H    -1.1086049364    4.0320092168   -3.3350375120
   H    -1.0476040664    4.5244270242   -0.9174007760
   H     0.3857642793    2.2189681371    2.9151211559
   H    -0.5118993126    3.8867160819    1.3303489160
   H     1.4781756052   -2.3315447418    2.7986635687
   H     1.1302391055    0.0314688197    3.4200450657
   H    -1.2409748269   -1.1397172967   -1.8309946124
   H     1.0830749020   -4.1505705894    1.2844649863
   H    -1.1715556732   -3.5250314819   -2.2777344959
   H     0.0674769657   -5.0488337241   -0.7776768504
   C    -3.5479929111    1.0121625186   -2.0480903936
   C    -3.8715040267    1.7911302675   -3.1289154195
   C    -4.3131909533    3.1034123565   -2.9515608841
   C    -4.3370124583    3.6357415087   -1.6909223974
   C    -3.9832332972    2.8643795676   -0.5713207516
   C    -3.6635250397    1.4918125379   -0.7305563634
   C    -3.3869690734    0.6988817497    0.4354598720
   C    -3.1478544896    1.3690894131    1.6468566655
   C    -3.4185488390    2.7560360645    1.7623844803
   C    -3.8910454351    3.4640248345    0.7100024853
   C    -3.3579297262   -0.7376108704    0.4473469618
   C    -2.7884728465   -1.4072615632    1.5609780016
   C    -2.3853649503   -0.6636539485    2.6983162040
   C    -2.6359106963    0.6649941103    2.7656408349
   C    -3.9707019121   -1.5349725111   -0.5370757706
   C    -2.7077854759   -2.8098483818    1.5667510429
   C    -3.9202486155   -2.9044653209   -0.4866718507
   C    -3.2458577430   -3.5521409181    0.5502874041
   H    -3.1432569699    0.0293827809   -2.2227166525
   H    -3.7695244520    1.3922288137   -4.1277577175
   H    -4.5897359653    3.7013288526   -3.8080622902
   H    -4.6075978619    4.6714154543   -1.5381709895
   H    -3.2676413287    3.2242503604    2.7247687826
   H    -4.1532312102    4.5078768341    0.8112487368
   H    -1.9384595293   -1.1917213548    3.5282507131
   H    -2.4240780279    1.2249594407    3.6652396122
   H    -4.5505100755   -1.0670802249   -1.3147721038
   H    -2.2369137285   -3.2942155983    2.4105764778
   H    -4.4222415310   -3.4868480299   -1.2456424317
   H    -3.1889552179   -4.6305023276    0.5671220355
   C     3.2442974729    1.0999072715   -2.0577512536
   C     2.9336688637    2.2709233679   -2.7001508512
   C     2.6343757623    3.4234051978   -1.9725503798
   C     2.7307320187    3.3944603715   -0.6080816407
   C     3.0663543317    2.2118238181    0.0710488019
   C     3.2484971323    1.0065173787   -0.6534902032
   C     3.5263464066   -0.2072060440    0.0644410727
   C     3.8848113876   -0.1031673310    1.4191909057
   C     3.7338623039    1.1271931911    2.1079543773
   C     3.2764314417    2.2307437630    1.4723716733
   C     3.4556899056   -1.5231306198   -0.5093571069
   C     4.0383159468   -2.6132720456    0.1860910180
   C     4.5575184886   -2.4199895051    1.4906788733
   C     4.4092201267   -1.2255093473    2.1097885086
   C     2.7464342210   -1.8239526299   -1.6869372335
   C     4.0369378261   -3.8945728399   -0.3907177869
   C     2.7343808109   -3.0873853781   -2.2181331697
   C     3.4218764928   -4.1282485712   -1.5903796844
   H     3.5494154230    0.2503634579   -2.6456773386
   H     2.9381046131    2.3090799374   -3.7800042367
   H     2.3694804300    4.3347808933   -2.4878141984
   H     2.5702595890    4.2915783162   -0.0270227951
   H     3.9699282460    1.1532783896    3.1621250025
   H     3.1178576795    3.1571541126    2.0050710020
   H     5.0192937041   -3.2578612041    1.9935694850
   H     4.7141562186   -1.0938545374    3.1386618588
   H     2.1425900874   -1.0616379302   -2.1485412608
   H     4.5133631729   -4.7007708347    0.1494817303
   H     2.1728498191   -3.2855357295   -3.1196706237
   H     3.4242494424   -5.1156409134   -2.0288774696
   C     8.1542518845   -1.2623884631    1.1696467353
   C     8.5344361831   -2.5237185696    1.5518660208
   C     8.1235131225   -3.6413410308    0.8210513261
   C     7.4193962755   -3.4617269988   -0.3392050619
   C     7.0449015025   -2.1767638742   -0.7672263817
   C     7.3279764684   -1.0518177691    0.0492843196
   C     6.8537476715    0.2425630767   -0.3583166406
   C     6.4475233370    0.4003541876   -1.6944954583
   C     6.2517239647   -0.7372921508   -2.5196705844
   C     6.4557792102   -1.9882706262   -2.0434413522
   C     6.7634416449    1.3804449075    0.5143062043
   C     6.5383651170    2.6646727960   -0.0451145725
   C     6.3209316134    2.7973094482   -1.4399051320
   C     6.2176674162    1.6970755613   -2.2220114556
   C     6.7823728820    1.2855685619    1.9188113834
   C     6.4851268340    3.7929592960    0.7909542676
   C     6.7146635763    2.4002709549    2.7150922728
   C     6.5983449575    3.6717484453    2.1496796267
   H     8.5525144144   -0.4136094697    1.7025006697
   H     9.1727008573   -2.6550932763    2.4138489847
   H     8.4072706743   -4.6317742152    1.1460294505
   H     7.1623551111   -4.3058597365   -0.9634366615
   H     5.8991225313   -0.5803093217   -3.5294031276
   H     6.2329444416   -2.8583855710   -2.6438754540
   H     6.1848104989    3.7872984757   -1.8505661751
   H     5.9775238386    1.7858823892   -3.2716724854
   H     6.7919089816    0.3132622237    2.3829564801
   H     6.3310197748    4.7617725375    0.3368979048
   H     6.7325879416    2.2946817479    3.7905307488
   H     6.5602704843    4.5441905185    2.7856505123
   C    -7.4590527162   -2.6508129219    0.5422451450
   C    -7.6368018502   -3.9327960528    0.0876057080
   C    -7.5144166302   -4.2273707299   -1.2725355607
   C    -7.3030900735   -3.2102803030   -2.1652564411
   C    -7.1507699080   -1.8836611321   -1.7270456932
   C    -7.1368229194   -1.6003355163   -0.3366818660
   C    -6.8960791551   -0.2520033095    0.0963832489
   C    -7.0215060869    0.7790512485   -0.8506296790
   C    -7.0867606140    0.4686296059   -2.2336582092
   C    -7.0680083188   -0.8173770732   -2.6607365063
   C    -6.5262044854    0.1052722636    1.4367247936
   C    -6.6315562546    1.4604737734    1.8403636938
   C    -6.9764322801    2.4521535964    0.8864875955
   C    -7.0850585396    2.1303856569   -0.4247843236
   C    -5.9568556529   -0.8028152997    2.3489825064
   C    -6.3278389875    1.8176327295    3.1650127164
   C    -5.6328013173   -0.4210371080    3.6253293833
   C    -5.8585094903    0.8889712944    4.0544845783
   H    -7.6273749949   -2.4359221138    1.5855978326
   H    -7.8889395896   -4.7200284800    0.7831876912
   H    -7.6306991177   -5.2449631739   -1.6162985546
   H    -7.2774125243   -3.4096956187   -3.2277252692
   H    -7.1150683513    1.2878230203   -2.9379028142
   H    -7.0525461999   -1.0541072516   -3.7151900201
   H    -7.0844522508    3.4740542370    1.2204319768
   H    -7.2489256381    2.8926822723   -1.1727562615
   H    -5.7076229915   -1.7994537070    2.0216102599
   H    -6.4448349574    2.8510288891    3.4598170191
   H    -5.1844712060   -1.1350339755    4.3004521122
   H    -5.6224512157    1.1708394597    5.0703173488
150
 structure 2 [2] Energy =   63.6867636156 wvn
   C     2.8578378292    1.1043696138   -2.1448676317
   C     2.8567969074    2.1738303019   -3.0022165776
   C     3.3712664846    3.4069770544   -2.5984873771
   C     3.7995996288    3.5622092966   -1.3084079129
   C     3.7806046441    2.4884267823   -0.4029964889
   C     3.3829705285    1.2003995109   -0.8424985758
   C     3.4392796629    0.0984062118    0.0785583878
   C     3.5833762067    0.3925171401    1.4450589054
   C     3.9260959636    1.7031999345    1.8624939425
   C     4.0960039004    2.6993323223    0.9621412911
   C     3.3567978713   -1.2843939375   -0.3052557128
   C     3.1073610580   -2.2627982007    0.6902032306
   C     3.0809439348   -1.8860398090    2.0558365192
   C     3.3869192988   -0.6186803804    2.4190686671
   C     3.6079919372   -1.7505366324   -1.6095225098
   C     2.9505712720   -3.6098685288    0.3241267624
   C     3.4801713008   -3.0751220806   -1.9385883924
   C     3.1055115164   -4.0124651065   -0.9743025306
   H     2.3932720851    0.1859166192   -2.4628229363
   H     2.4365457316    2.0684329390   -3.9919364646
   H     3.3867038835    4.2369168933   -3.2894708983
   H     4.1371406810    4.5260344158   -0.9545759623
   H     4.0778686359    1.8770457723    2.9183477360
   H     4.4138115932    3.6845396895    1.2718203514
   H     2.8718546563   -2.6446857541    2.7962406669
   H     3.4573102364   -0.3413306308    3.4612593113
   H     3.9628295390   -1.0634434353   -2.3594903169
   H     2.7291018709   -4.3295789063    1.0995305509
   H     3.6902414238   -3.4010251391   -2.9471196009
   H     2.9847685412   -5.0500561968   -1.2493199000
   C    -3.6445384254   -0.1514934500    2.4724875221
   C    -3.6175714434   -1.0531941057    3.5047588938
   C    -3.4075820891   -2.4112362575    3.2574902587
   C    -3.3072359224   -2.8499130947    1.9651842444
   C    -3.3601369319   -1.9489496958    0.8888509359
   C    -3.4495246332   -0.5567478382    1.1394049270
   C    -3.4570923057    0.3526641135    0.0280789521
   C    -3.7097359006   -0.1761233870   -1.2496254970
   C    -3.6433393734   -1.5757244542   -1.4673730435
   C    -3.3943649552   -2.4274606191   -0.4451462647
   C    -3.2270248347    1.7663438674    0.1383415404
   C    -3.5603378932    2.6067250468   -0.9551519316
   C    -4.0289623437    2.0333466379   -2.1659113426
   C    -4.0295100724    0.6885954284   -2.3284373378
   C    -2.5919221501    2.3635282107    1.2418327320
   C    -3.3746367835    3.9951388455   -0.8519159865
   C    -2.4008481365    3.7197182718    1.3101345561
   C    -2.8225022556    4.5506324902    0.2707831343
   H    -3.8923294737    0.8757867708    2.6845861754
   H    -3.7825213034   -0.7134686335    4.5168532015
   H    -3.3708811894   -3.1098925494    4.0809935448
   H    -3.2146322791   -3.9046859245    1.7483658682
   H    -3.7701728552   -1.9397501463   -2.4770159919
   H    -3.2855301406   -3.4882954955   -0.6168086221
   H    -4.3238170037    2.6928838232   -2.9696079423
   H    -4.3014631598    0.2419739160   -3.2744123547
   H    -2.1895670689    1.7408464233    2.0232906631
   H    -3.6516352849    4.6166624927   -1.6919265203
   H    -1.9029244685    4.1481734584    2.1673610169
   H    -2.6779621800    5.6188224033    0.3413074075
   C     7.1831903882   -2.2641622892   -2.0204095281
   C     7.1516519915   -3.4399092541   -2.7262519363
   C     6.6581601523   -4.6078420824   -2.1396564949
   C     6.2892755167   -4.5915619289   -0.8215573358
   C     6.3416894646   -3.4059526900   -0.0689647090
   C     6.7077736001   -2.1880006660   -0.6971000400
   C     6.6890450629   -0.9729636397    0.0700160976
   C     6.6229820500   -1.0793546436    1.4699155481
   C     6.3126326041   -2.3228533324    2.0772964747
   C     6.1013736458   -3.4310813380    1.3280336516
   C     6.7512189689    0.3432516297   -0.5038749557
   C     7.0699961288    1.4444388467    0.3314367618
   C     7.1731222272    1.2557033412    1.7332965264
   C     6.8793569634    0.0539399003    2.2838741624
   C     6.4277027813    0.6265295234   -1.8442633114
   C     7.2223873552    2.7244347901   -0.2285388510
   C     6.5493590536    1.8906072456   -2.3611237159
   C     6.9939703383    2.9445089176   -1.5600740502
   H     7.6418641648   -1.3981595671   -2.4703383464
   H     7.5287615066   -3.4694434637   -3.7385316184
   H     6.6152335378   -5.5226938481   -2.7125200259
   H     5.9768171266   -5.5006778568   -0.3278689729
   H     6.2226313218   -2.3554246798    3.1537617692
   H     5.8094750878   -4.3659882763    1.7842896496
   H     7.4323622778    2.1041692878    2.3505395713
   H     6.8689112749   -0.0772632977    3.3567162766
   H     6.0259934583   -0.1543335219   -2.4686509770
   H     7.5011385073    3.5412159819    0.4226934269
   H     6.2840519555    2.0780911351   -3.3913252490
   H     7.1132388969    3.9306198298   -1.9844777151
   C     0.1512917492   -1.0802159875   -0.8772230355
   C     0.0003155318   -2.4415399495   -0.8188143634
   C    -0.2181443458   -3.0794119529    0.4027930537
   C    -0.2088183446   -2.3410893450    1.5547668117
   C    -0.0308493115   -0.9483466254    1.5209984291
   C     0.0763671523   -0.2775100933    0.2759168527
   C     0.2013909573    1.1550986769    0.2619626752
   C     0.5358725556    1.7954780423    1.4678499770
   C     0.4752498244    1.0855819594    2.6949782623
   C     0.1185543187   -0.2201081773    2.7281565175
   C    -0.0115776407    1.9762993488   -0.8974853821
   C     0.3938489941    3.3351287471   -0.8672706945
   C     0.9010700636    3.8921661168    0.3326614429
   C     0.9056640931    3.1639201720    1.4736899868
   C    -0.7100637231    1.5422852109   -2.0390620168
   C     0.2328034242    4.1400904986   -2.0068768845
   C    -0.8764755189    2.3538715212   -3.1313197138
   C    -0.3684765412    3.6540414375   -3.1355662003
   H     0.3916367661   -0.6273647770   -1.8243548761
   H     0.0743374969   -3.0283989862   -1.7227418562
   H    -0.3502369541   -4.1508548438    0.4354680795
   H    -0.3112889617   -2.8219863540    2.5171566922
   H     0.6825510525    1.6279520658    3.6070470083
   H     0.0027115082   -0.7457037338    3.6652318876
   H     1.2263007081    4.9225741399    0.3262359325
   H     1.2107085242    3.6049848311    2.4119482066
   H    -1.1876129321    0.5768056344   -2.0346561300
   H     0.5732293205    5.1649101696   -1.9649476828
   H    -1.4244889962    1.9904852592   -3.9885549355
   H    -0.4886425799    4.2790402405   -4.0084909423
   C    -6.3417730167    1.5441787997    0.7543658302
   C    -6.2453211616    2.6609533787    1.5451368967
   C    -6.5156963605    2.5862442684    2.9133435928
   C    -6.7955049095    1.3704782140    3.4789927431
   C    -6.8496364948    0.2037479349    2.6973656135
   C    -6.7021186829    0.2936806999    1.2894765897
   C    -6.8105968514   -0.9010451279    0.4993608406
   C    -6.7316313017   -2.1382268357    1.1607344222
   C    -6.8296013999   -2.1974027352    2.5747262495
   C    -6.9695328390   -1.0696626654    3.3111341910
   C    -6.9903887907   -0.9067407088   -0.9255172775
   C    -6.7595882374   -2.1079966183   -1.6437738950
   C    -6.4991999011   -3.3097111378   -0.9364043606
   C    -6.5621243639   -3.3337228883    0.4163383493
   C    -7.4913919170    0.1922930130   -1.6487243758
   C    -6.8574945934   -2.1110666840   -3.0459573639
   C    -7.6097554175    0.1554159309   -3.0147745530
   C    -7.2468407059   -0.9895586126   -3.7285085443
   H    -6.0708392733    1.6189663268   -0.2854944370
   H    -5.9396975497    3.6010037813    1.1092782705
   H    -6.4628583824    3.4768032407    3.5225447385
   H    -6.9449904003    1.2836120987    4.5461492113
   H    -6.8204332730   -3.1698792612    3.0460600786
   H    -7.1061367331   -1.1166506429    4.3820121544
   H    -6.3111677053   -4.2111115866   -1.5023247019
   H    -6.4541142328   -4.2610400209    0.9609096603
   H    -7.8488256254    1.0594928406   -1.1166626011
   H    -6.6464779972   -3.0297253700   -3.5759708183
   H    -8.0031601743    1.0114964212   -3.5435696858
   H    -7.3217682163   -0.9995762060   -4.8064005221
