# Supplementary material for: Evolution of the ionisation energy with the stepwise growth of chiral clusters of [4]helicene
Source: Nat Commun. 2024 Jun 10;15:4928. doi: 10.1038/s41467-024-48778-0 (PMC11164862; doi:10.1038/s41467-024-48778-0)
Supplement: Supplementary file 4 — Supplementary Data 1 [file 41467_2024_48778_MOESM4_ESM.zip › StructuresBelow210wvnThr/PPM.trj]

90
 structure 0 [0, 1] Energy =    0.0000000000 wvn
   C     3.8888627808   -0.7085800206    2.3288702621
   C     4.0913163605   -1.8426200105    3.0732506595
   C     4.1194751579   -3.0982961444    2.4618408912
   C     4.0347170117   -3.1818036534    1.0982975853
   C     3.8579121106   -2.0310292573    0.3115911367
   C     3.6865218789   -0.7693782736    0.9367616729
   C     3.4335117211    0.3861421588    0.1208694317
   C     3.6831973213    0.2849363458   -1.2585681106
   C     3.9132502011   -0.9829381831   -1.8512955722
   C     3.9211906435   -2.1112524774   -1.1023902165
   C     2.9542526092    1.6424353116    0.6289938622
   C     3.0580518581    2.7993131642   -0.1850867738
   C     3.4922274520    2.6754636761   -1.5295772491
   C     3.7170296627    1.4518620167   -2.0644902526
   C     2.2982838495    1.7849567787    1.8663339652
   C     2.6716848180    4.0501451579    0.3262193393
   C     1.8963580082    3.0110125604    2.3299404958
   C     2.1231779073    4.1637174560    1.5751138603
   H     3.9503801316    0.2521369422    2.8148961559
   H     4.2493972459   -1.7645544481    4.1392090076
   H     4.2554213482   -3.9870429850    3.0607675349
   H     4.1312602337   -4.1359176891    0.5998750307
   H     4.0537979404   -1.0265797970   -2.9218775784
   H     4.0386519050   -3.0834066131   -1.5589711370
   H     3.5795418622    3.5709207538   -2.1281885053
   H     3.9609630165    1.3402225424   -3.1114978682
   H     2.0567943110    0.9071918155    2.4423816404
   H     2.7933526213    4.9221470938   -0.3010337596
   H     1.3846404777    3.0857743794    3.2783284744
   H     1.8265973208    5.1276257187    1.9615849944
   C    -1.1962072796    1.0546221482    1.4760286942
   C    -1.7481841169    2.0368327439    2.2579481462
   C    -1.6274276379    3.3810157280    1.8996541420
   C    -1.0192486814    3.7068096152    0.7171526483
   C    -0.4779435697    2.7148587939   -0.1179659546
   C    -0.4902356085    1.3581241049    0.2967261536
   C     0.1025362082    0.3610459259   -0.5515842452
   C     0.4016511238    0.7207042779   -1.8766437345
   C     0.3670413939    2.0807646895   -2.2752368577
   C     0.0124317316    3.0538931281   -1.4037775264
   C     0.3874822108   -0.9856030572   -0.1384202398
   C     0.6523731321   -1.9668155939   -1.1269420010
   C     0.7779740041   -1.5819657378   -2.4851293578
   C     0.7310618462   -0.2742829339   -2.8309409034
   C     0.5091258981   -1.3848866788    1.2058746915
   C     0.8462525350   -3.3062159841   -0.7490991594
   C     0.7258326121   -2.6931233600    1.5521587932
   C     0.8524196116   -3.6753908722    0.5683423062
   H    -1.3687922173    0.0259728902    1.7424541654
   H    -2.2979256442    1.7661723438    3.1475302844
   H    -2.0477207265    4.1487176398    2.5329244330
   H    -0.9724208541    4.7360366585    0.3898482555
   H     0.6551538023    2.3210642136   -3.2886842204
   H     0.0351188199    4.0958493176   -1.6895472352
   H     0.9678867179   -2.3482519974   -3.2229044743
   H     0.9081763031    0.0382913998   -3.8501588958
   H     0.4862005009   -0.6424744593    1.9856141082
   H     1.0144984625   -4.0392306187   -1.5257644114
   H     0.8185651955   -2.9645659854    2.5935625896
   H     0.9993839550   -4.7073276629    0.8523537781
   C    -3.0348082811    1.0339059732   -1.6629834028
   C    -2.8178987318    1.6410970638   -2.8731356462
   C    -2.5534660213    0.8791039373   -4.0135103565
   C    -2.4297902712   -0.4796032847   -3.9015625255
   C    -2.6114173470   -1.1227766689   -2.6655492143
   C    -3.0017300680   -0.3670990459   -1.5308387617
   C    -3.2382365113   -1.0485770994   -0.2892554581
   C    -2.7610925263   -2.3638957867   -0.1564506957
   C    -2.3423411689   -3.0865401615   -1.3028510656
   C    -2.3451510252   -2.5094004875   -2.5282154006
   C    -3.9291734691   -0.4655928028    0.8271008258
   C    -3.8098305101   -1.0744623005    2.1035952528
   C    -3.1343739347   -2.3167711324    2.2276593002
   C    -2.7020737779   -2.9726437018    1.1236235424
   C    -4.8057244666    0.6291564968    0.7111726764
   C    -4.4116224758   -0.4713153513    3.2213455331
   C    -5.4089968543    1.1806966598    1.8126822114
   C    -5.1770275852    0.6564544486    3.0866711384
   H    -3.1676689651    1.6480920872   -0.7869839984
   H    -2.8371035513    2.7187616991   -2.9426891411
   H    -2.4086843628    1.3675059575   -4.9661502472
   H    -2.1613912704   -1.0792229002   -4.7599852344
   H    -2.0482469723   -4.1182336379   -1.1743657265
   H    -2.0843647421   -3.0746695245   -3.4113176819
   H    -3.0309522736   -2.7527061158    3.2112083747
   H    -2.2707274756   -3.9604600623    1.1979464791
   H    -5.0564543933    1.0058986887   -0.2676460994
   H    -4.2804011639   -0.9330457494    4.1902258608
   H    -6.0818999221    2.0176487544    1.6947910384
   H    -5.6370379402    1.1146703984    3.9500974102
90
 structure 2 [2, 3, 4] Energy =  111.7321666626 wvn
   C     2.7550201649   -0.7339369675    1.9854899910
   C     2.7692471722   -1.8468500035    2.7855086557
   C     3.5246084103   -2.9664820124    2.4300473020
   C     4.1940009281   -2.9726922469    1.2363540969
   C     4.1695038240   -1.8542453878    0.3850279754
   C     3.4998542580   -0.6719845665    0.7927169505
   C     3.5197112146    0.4775541954   -0.0684649524
   C     3.9490857003    0.3002026910   -1.3953855236
   C     4.5878516808   -0.9051785675   -1.7843654009
   C     4.7554398991   -1.9213974406   -0.9048097748
   C     3.1096695794    1.7945775138    0.3362845985
   C     2.8266783717    2.7630968534   -0.6602635021
   C     3.1185124283    2.4783049219   -2.0188751323
   C     3.7370559250    1.3219531063   -2.3568325368
   C     3.0630349580    2.2202536704    1.6772638405
   C     2.3260006193    4.0217314313   -0.2876474195
   C     2.6004490344    3.4660384091    2.0166394097
   C     2.1794705544    4.3604091878    1.0304338456
   H     2.1123706700    0.0890389957    2.2470110470
   H     2.1765746544   -1.8674236731    3.6884140583
   H     3.5437596270   -3.8313613807    3.0766188095
   H     4.7338349233   -3.8527261182    0.9152185541
   H     4.9561032660   -0.9833279021   -2.7977724235
   H     5.2848841716   -2.8208648337   -1.1859921994
   H     2.8939063350    3.2298024355   -2.7622485186
   H     4.0474211593    1.1356745394   -3.3755996619
   H     3.4573792913    1.5811956763    2.4513246093
   H     2.0831352097    4.7304487871   -1.0667203826
   H     2.5766774036    3.7662776317    3.0540514843
   H     1.7895193014    5.3276864581    1.3104947691
   C    -0.7030310251   -1.4612448485    1.7415831767
   C    -0.6752744142   -2.7090334113    2.3095087168
   C     0.0823063063   -3.7335166360    1.7392641662
   C     0.7381817790   -3.5054064977    0.5596232593
   C     0.6987295443   -2.2452425634   -0.0586461526
   C     0.0298333860   -1.1677846692    0.5768299628
   C     0.0426594053    0.1266554142   -0.0464386258
   C     0.4460229064    0.2067150923   -1.3897351145
   C     1.0800855010   -0.8987876617   -2.0115111538
   C     1.2686979736   -2.0606138809   -1.3434474147
   C    -0.3437939565    1.3440062259    0.6116925313
   C    -0.6331412171    2.4885316736   -0.1758749836
   C    -0.3925096690    2.4604053992   -1.5723483252
   C     0.2103517518    1.3878845294   -2.1373389643
   C    -0.3707803902    1.5046728895    2.0097483917
   C    -1.0990998382    3.6621283112    0.4416241481
   C    -0.7894279641    2.6737080276    2.5912254703
   C    -1.2020435255    3.7504175720    1.8036569168
   H    -1.3543217239   -0.7145152601    2.1650335290
   H    -1.2587096035   -2.9051186893    3.1974771045
   H     0.1141816402   -4.7064825054    2.2074921372
   H     1.2799425619   -4.3019530632    0.0693094751
   H     1.4304706117   -0.7776290901   -3.0264253350
   H     1.8000505667   -2.8854508613   -1.7958902562
   H    -0.6403747235    3.3341512400   -2.1575859124
   H     0.4870955077    1.3932366615   -3.1812978020
   H    -0.0074354355    0.7135384072    2.6453565056
   H    -1.3485573289    4.5079691525   -0.1837684331
   H    -0.7909534669    2.7674667316    3.6675576581
   H    -1.5576651894    4.6570008459    2.2715106333
   C    -3.6609293319    1.0411878834   -2.0100540935
   C    -3.4577033788    1.7892390749   -3.1415244783
   C    -2.6109703868    1.3314912045   -4.1534058134
   C    -2.0463259970    0.0890982420   -4.0448762926
   C    -2.2616501082   -0.7082723224   -2.9080261899
   C    -3.0168341560   -0.1964022826   -1.8219014674
   C    -3.1810817706   -1.0037641746   -0.6453480354
   C    -2.8605668208   -2.3696252019   -0.7303579798
   C    -2.1422114458   -2.8641440726   -1.8486284508
   C    -1.7888113991   -2.0449128374   -2.8673255564
   C    -3.6560553048   -0.5018936301    0.6144835663
   C    -4.0964185750   -1.4227364630    1.6007790802
   C    -3.9348199841   -2.8155417446    1.3840617254
   C    -3.2626609204   -3.2621794014    0.2963438867
   C    -3.6073444302    0.8579267383    0.9753013473
   C    -4.6145500073   -0.9462170909    2.8174819564
   C    -4.0800719606    1.2946474339    2.1867188488
   C    -4.6287448679    0.3934160951    3.1021759210
   H    -4.3798507047    1.3821111883   -1.2822304960
   H    -3.9716972673    2.7320626099   -3.2612966220
   H    -2.4424351850    1.9381334561   -5.0312668257
   H    -1.4462486290   -0.3134483671   -4.8491055459
   H    -1.8610788547   -3.9075596909   -1.8518004578
   H    -1.1963525140   -2.4088838172   -3.6943072626
   H    -4.2985046891   -3.5013602649    2.1359154123
   H    -3.0454772476   -4.3133020428    0.1709799957
   H    -3.1277639540    1.5654192079    0.3196033201
   H    -4.9738691831   -1.6643981158    3.5413409783
   H    -4.0116258128    2.3423427772    2.4404373217
   H    -5.0215176915    0.7511144844    4.0427272849
90
 structure 5 [5] Energy =  139.9444943503 wvn
   C     2.5408455327    1.7870580533    2.5301456470
   C     2.2541990127    2.9185971209    3.2498268016
   C     2.3507314193    4.1800724143    2.6584501874
   C     2.6562831005    4.2753387831    1.3277169475
   C     2.9143055791    3.1275141345    0.5591160098
   C     2.9374415173    1.8525054733    1.1806048603
   C     3.2582154674    0.6965674852    0.3892497645
   C     3.2217497524    0.8239439075   -1.0097748285
   C     3.1611036501    2.1096551271   -1.6056701379
   C     3.0903716610    3.2278872911   -0.8444909780
   C     3.6103490068   -0.5841311414    0.9382461750
   C     3.5656254871   -1.7282402496    0.1006954117
   C     3.3316203159   -1.5709270163   -1.2892751131
   C     3.2497461080   -0.3325756488   -1.8313155106
   C     4.1023098277   -0.7592434385    2.2453483832
   C     3.8230552670   -2.9983274317    0.6425818526
   C     4.3825796097   -2.0070118980    2.7418844779
   C     4.1965288182   -3.1437165219    1.9518368670
   H     2.4080246755    0.8260690283    3.0010821619
   H     1.9406244007    2.8346137510    4.2804250438
   H     2.1477687403    5.0661142723    3.2419116736
   H     2.6752981032    5.2382816126    0.8370955922
   H     3.2022228154    2.1726976098   -2.6835751794
   H     3.1020164853    4.2105564383   -1.2937355248
   H     3.2837455857   -2.4551568886   -1.9081125314
   H     3.1676462384   -0.1989848119   -2.9003897970
   H     4.3231059794    0.1065409709    2.8498855309
   H     3.7468091882   -3.8594770081   -0.0058433307
   H     4.7655569340   -2.1123399392    3.7468654761
   H     4.3936205125   -4.1232961334    2.3620267653
   C     0.6084681467   -1.2285028812    1.4100519183
   C     0.8000103215   -2.3634596290    2.1543477511
   C     0.6559103775   -3.6252645589    1.5753352877
   C     0.3868316015   -3.7191743405    0.2370904048
   C     0.2103307575   -2.5694271929   -0.5513556718
   C     0.2483721151   -1.2858560848    0.0509071643
   C     0.0326306852   -0.1225500033   -0.7638516478
   C     0.0639206961   -0.2827130231   -2.1603297974
   C     0.0487727357   -1.5787251183   -2.7341397299
   C     0.0545618815   -2.6856715024   -1.9554982235
   C    -0.2009051682    1.1984416627   -0.2461457172
   C    -0.0702581661    2.3119678559   -1.1157758721
   C     0.1443117710    2.1030896635   -2.5017816005
   C     0.1259814018    0.8496374221   -3.0117190320
   C    -0.6583542754    1.4574864475    1.0592976950
   C    -0.2305690840    3.6145226934   -0.6145613168
   C    -0.8399219151    2.7371930349    1.5174356760
   C    -0.5838433567    3.8315527332    0.6899586382
   H     0.7997528230   -0.2721322362    1.8641623050
   H     1.0879350503   -2.2826749098    3.1925696105
   H     0.7952391343   -4.5136449879    2.1738179765
   H     0.3318048421   -4.6857656725   -0.2448088327
   H     0.0116033162   -1.6576911242   -3.8114943767
   H    -0.0013117496   -3.6734995353   -2.3904553414
   H     0.2559471692    2.9660609183   -3.1426925482
   H     0.1926049371    0.6820672201   -4.0775341770
   H    -0.9430510014    0.6385700504    1.6973567243
   H    -0.0974354945    4.4461192185   -1.2923921364
   H    -1.2026150540    2.8975855245    2.5219914026
   H    -0.7081513237    4.8356242236    1.0677560951
   C    -3.1024352919    1.0388038510   -1.8602923706
   C    -3.1280122434    1.6061091700   -3.1084352235
   C    -3.3249753210    0.8180071453   -4.2444005180
   C    -3.4167131266   -0.5415875323   -4.1112501483
   C    -3.3611161087   -1.1504532240   -2.8459390035
   C    -3.2774523316   -0.3461381126   -1.6803144349
   C    -3.2651106074   -0.9834318801   -0.3933060452
   C    -3.0345486829   -2.3686722738   -0.3413900182
   C    -3.0940364429   -3.1443609486   -1.5276145291
   C    -3.3235763394   -2.5638764188   -2.7294198232
   C    -3.4608046765   -0.2873404183    0.8476225171
   C    -3.0697759605   -0.9179263439    2.0574089294
   C    -2.6621902918   -2.2763828258    2.0407839500
   C    -2.7335158776   -2.9953757179    0.8951194311
   C    -4.1099697181    0.9577106445    0.9479025441
   C    -3.1554658934   -0.2100663899    3.2694025075
   C    -4.2166461804    1.6129669125    2.1480490066
   C    -3.6902209193    1.0499242632    3.3134012749
   H    -2.8772060804    1.6624787681   -1.0107886641
   H    -2.9783580889    2.6705798253   -3.2148315673
   H    -3.3645045806    1.2787837643   -5.2206846610
   H    -3.5076345136   -1.1734587802   -4.9838789033
   H    -2.9741745194   -4.2150182518   -1.4415403279
   H    -3.4195301657   -3.1584482598   -3.6268182644
   H    -2.3580184607   -2.7368485708    2.9696712684
   H    -2.5211832700   -4.0545898548    0.8927096801
   H    -4.5871826046    1.3784932950    0.0771754321
   H    -2.8139628107   -0.6940906874    4.1738400084
   H    -4.7238977315    2.5654859405    2.1974580030
   H    -3.7524970116    1.5881157105    4.2480809709
